# Supplementary material for: Pregnancy and estrogen enhance neural progenitor-cell proliferation in the vomeronasal sensory epithelium
Source: BMC Biol. 2015 Nov 30;13:104. doi: 10.1186/s12915-015-0211-8 (PMC4665882; doi:10.1186/s12915-015-0211-8)
Supplement: Additional file 1: — Excel workbook containing the raw data from Fig. 4b, d and f. (XLSX 12 kb) [file 12915_2015_211_MOESM1_ESM.xlsx]

## Sheet: Sheet1
			figure 4 B			Ki-67 counts - stats				PCNA counts - stats							DCX counts (percentage of dsRED/DAPI positive cells)
																	raw data
						ctrl	pregnant			ctrl	pregnant						ctrl	pregnant	post-delivery	bedding
					avg	2860.01	12111.1		avg	1256.33	5838.3						9.37033	58.1477	29.2307	12.9167
					st dev	1800.07	5360.11		st dev	626.737	1889.6						14.1817	37.537	28.7143	24.952
					sem	734.8	2680.1		sem	361.847	1090.96						25.8717	61.284	42.5123	19.4073
																	33			41.7147
																	9.911			19.599
						Ki-67 counts - raw data				PCNA counts - raw data							9.762			17.6923
																	5.08567			26.312
						ctrl	pregnant			ctrl	pregnant						57.8963			6.48133
					GD20	1380.35	6260.01		GD20	1513.31	4486.61						35.0027			16.9647
						3577.01	10333.1			541.951	5030.81						48.9737
						5850.57	12787.6			1713.74	7997.48						32.3147
						2281.04	19063.7										28.4883
						3231.28											16.653
						839.801
			sample size			6	4			3	3						13	3	3	9
			t-test (p values)				0.0039				0.016314
			Figure 4D		BrdU counts - raw data
					GD1			GD20
					ctrl	pregnant		ctrl	pregnant
					3360.84	6369.3		2046.43	891.633
					3057.38	1340.93		1611.43	808.586
					3621.75	2453.06		1407	156.969
						2596.68		1518.77	644.14
			sample size		3	4		4	4
			t-test (p values)			0.9091			0.00323025
			figure 4 F		Ki67 time course - raw data
					GD1			GD7			GD14			GD20
					ctrl	pregnant		ctrl	pregnant		ctrl	pregnant		ctrl	pregnant
					3741.73	3767.81		1962.8	1006.89		2628.93	4404.32		1380.35	6260.01
					6236.43	4499.33		1867.98	2362.81		2435.74	3685.06		3577.01	10333.1
					5358.03	3044.97		2632.15	1687.04		4048.31	6068.86		5850.57	12787.6
						2397.27		3120.9			2148.54	3833.83		2281.04	19063.7
								4427.55						3231.28
								2022.22						839.801
			sample size		3	4		6	3		4	4		6	4
			Means Comparisons (p values)			0.9655			0.9976			0.9488			1.1e-05
			Tukey Test
