# Supplementary material for: Pregnancy and estrogen enhance neural progenitor-cell proliferation in the vomeronasal sensory epithelium
Source: BMC Biol. 2015 Nov 30;13:104. doi: 10.1186/s12915-015-0211-8 (PMC4665882; doi:10.1186/s12915-015-0211-8)
Supplement: Additional file 2: — Excel workbook containing the mapping statistics of the RNAseq data for each sample, along with the accession numbers for the raw data; the normalized counts for the whole transcriptome; the differential expression analysis between the pregnant and control samples; the gene ontology categories significantly overrepresented in the differentially expressed genes; the normalized counts for the VR genes, accounting for total VSN number; and the differential expression analysis on the VR genes only, after normalization for VSN number, between the pregnant and control samples. The column ‘length’ corresponds to the total exonic bases in all transcripts from the gene. For the differential expression sheets, the columns contain the following data: ‘baseMean’, corresponds to the mean normalized expression value for the gene across all samples; ‘log2FoldChange’, is the fold change between the pregnant and control samples, log2 transformed; ‘lfcSE’, corresponds to the standard error associated with the fold change estimation; ‘stat’, is the Wald statistic; ‘pvalue’ is the P value of the test; and ‘padj’ is the P value after adjusting for multiple testing (Benjamini-Hochberg). Genes that have both their ‘pvalue’ and ‘padj’ set to NA contain outliers; genes with only their ‘padj’ set to NA were filtered prior to the test because their normalized counts were too low. (XLSX 11150 kb) [file 12915_2015_211_MOESM2_ESM.xlsx]

## Sheet: mapping stats
sample	total	unique (%)		multimapped (%)		unmapped (%)		ENA accession ID
control1	68717903	58837479	85.6218	3978468	5.78957	5901956	8.58867	ERS427443
control2	86133058	76424515	88.7284	4524357	5.25275	5184186	6.01881	ERS427444
control3	49291251	45538401	92.3864	2462871	4.99657	1289979	2.61705	ERS427445
control4	63674077	59005210	92.6676	3233370	5.078	1435497	2.25444	ERS427446
pregnant1	61051823	56480800	92.5129	2991786	4.9004	1579237	2.58672	ERS427438
pregnant2	60928138	56348478	92.4835	3083753	5.0613	1495907	2.4552	ERS427439
pregnant3	57297815	53023777	92.5407	2789883	4.86909	1484155	2.59025	ERS427440
pregnant4	70175234	65157189	92.8493	3394717	4.83749	1623328	2.31325	ERS427441
pregnant5	86208895	80163913	92.988	3940074	4.57038	2104908	2.44164	ERS427442
Samples excluded from further analyses

## Sheet: gene expression estimates
ID	gene	chr	start	end	strand	length	control1	control2	control3	control4	pregnant3	pregnant4	pregnant5	meanControl	meanPregnant
ENSMUSG00000098178	RP23-81C12.3	17	39846958	39848788	+	1831	5.09093e+06	2.57793e+06	395835	86844.5	216233	284794	226708	2.03789e+06	242578
ENSMUSG00000062061	Obp2a	2	25700043	25703326	+	744	2.18933e+06	1.63129e+06	1.38945e+06	1.28777e+06	2.1592e+06	1.74209e+06	3.80095e+06	1.62446e+06	2.56741e+06
ENSMUSG00000079539	Obp2b	2	25737009	25740097	+	732	1.95306e+06	1.44853e+06	1.2772e+06	1.10374e+06	2.05496e+06	1.59559e+06	3.41499e+06	1.44563e+06	2.35518e+06
ENSMUSG00000026936	Lcn3	2	25765569	25768099	+	684	1.09555e+06	970963	868475	739901	1.16138e+06	889419	1.66552e+06	918723	1.23877e+06
ENSMUSG00000047517	Dmbt1	7	131032076	131121626	+	6241	1.27737e+06	713467	626367	619018	979366	856645	1.11858e+06	809056	984864
ENSMUSG00000047228	BC048546	6	128539822	128581606	-	4698	802142	841197	807890	646719	931778	813652	1.18018e+06	774487	975202
ENSMUSG00000064351	mt-Co1	MT	5328	6872	+	1545	544455	513228	543210	525553	499653	478039	487276	531612	488323
ENSMUSG00000032496	Ltf	9	111019292	111042766	+	2742	426091	376500	378516	430287	494235	337131	418639	402848	416668
ENSMUSG00000026919	Lcn4	2	26667674	26671282	-	774	415662	278163	261379	222406	412830	324922	700943	294403	479565
ENSMUSG00000076258	Gm23935	16	11144125	11144181	+	57	737003	367034	58383.7	12485.8	22632	30915.2	22253.2	293727	25266.8
ENSMUSG00000000983	Wfdc18	11	83709015	83711348	+	1220	407475	254800	185129	202394	350761	274270	408093	262449	344375
ENSMUSG00000064370	mt-Cytb	MT	14145	15288	+	1144	268554	233702	252240	246210	241774	222779	239778	250177	234777
ENSMUSG00000035202	Lars2	9	123366940	123462664	+	3881	519156	287867	39781.3	13023.9	25142.7	29606.1	24701.6	214957	26483.5
ENSMUSG00000093077	Mir5105	5	146261003	146261084	+	82	436954	201877	29398.3	9367.42	16002.4	17788	16060.6	169399	16617
ENSMUSG00000037742	Eef1a1	9	78478449	78489151	-	2493	175931	161387	157985	147340	159155	163655	173643	160661	165484
ENSMUSG00000064341	mt-Nd1	MT	2751	3707	+	957	151862	136399	142429	144051	140705	126631	138967	143685	135434
ENSMUSG00000064367	mt-Nd5	MT	11742	13565	+	1824	153667	127797	137305	136507	132513	127417	129190	138819	129707
ENSMUSG00000001175	Calm1	12	100199435	100209806	+	4698	104309	114482	118073	117958	106074	121067	103774	113705	110305
ENSMUSG00000029268	Ugt2a1	5	87459490	87490871	-	3340	87114.7	114423	105673	110120	95902.2	122804	110995	104333	109900
ENSMUSG00000030017	Reg3g	6	78466269	78468872	-	2114	149848	81935.6	74827.4	108569	106505	131415	71650.8	103795	103190
ENSMUSG00000033161	Atp1a1	3	101576219	101604603	-	4487	104290	99946.5	101344	106739	92550.1	102937	91800.5	103080	95762.4
ENSMUSG00000064345	mt-Nd2	MT	3914	4951	+	1038	117003	96024	97792.3	99103.7	101874	90116.7	95641.2	102481	95877.3
ENSMUSG00000029064	Gnb1	4	155491361	155559269	+	4268	83500.9	103925	111866	107361	99791.8	105403	95093	101663	100096
ENSMUSG00000064363	mt-Nd4	MT	10167	11544	+	1378	97956.2	87530.3	94358.5	89773.1	87568.8	79210.7	85369	92404.5	84049.5
ENSMUSG00000064339	mt-Rnr2	MT	1094	2675	+	1582	200213	122776	25787.5	20455.9	21431.2	18628.2	22112.4	92308.1	20723.9
ENSMUSG00000027483	Bpifa1	2	154142880	154149219	+	1545	212330	69007.9	39076	40698.5	154363	208162	115230	90278.2	159252
ENSMUSG00000034098	Fstl5	3	76074270	76710019	+	6118	70922.8	88856.5	95077.6	99128.3	95873.3	97957.9	89818.1	88496.3	94549.7
ENSMUSG00000023944	Hsp90ab1	17	45567775	45573271	-	2999	80930.5	85203.8	83481	86319.6	87305	89735.7	79521.3	83983.7	85520.7
ENSMUSG00000004207	Psap	10	60277627	60302597	+	2744	72449.7	84249.5	82485.7	85121.5	78189.2	77975.4	75882.3	81076.6	77349
ENSMUSG00000022871	Fetub	16	22918382	22939766	+	1913	61296.9	84003.8	86373.9	90379.2	67117	69094.2	64128.4	80513.4	66779.9
ENSMUSG00000023010	Tmbim6	15	99392882	99410049	+	3806	66078.5	81949.8	81161.6	89546.5	84743.1	84712.6	73963.2	79684.1	81139.6
ENSMUSG00000022892	App	16	84954440	85173707	-	3128	76881	78090.7	78193.4	80217.8	75375.8	77269.3	78550.7	78345.7	77065.3
ENSMUSG00000022108	Itm2b	14	73362231	73385271	-	1773	78165.5	75392.4	77550.8	77439.3	74431	71523.2	73755.9	77137	73236.7
ENSMUSG00000003657	Calb2	8	110142539	110168206	-	1430	59425.9	78879.6	84073.3	85711.6	76459.8	76911.4	68630.5	77022.6	74000.6
ENSMUSG00000025150	Cbr2	11	120729489	120732114	-	1327	74158.7	78976.5	72483	74718.4	70167.4	80570.4	63868.9	75084.1	71535.6
ENSMUSG00000026880	Stom	2	35313986	35336976	-	2787	57631.6	75358.1	78313.9	80103.6	68893.2	72681.3	63214.7	72851.8	68263.1
ENSMUSG00000047963	Stbd1	5	92603051	92606579	+	1985	60014.8	74383.7	78042.8	77275	71930.3	71570.3	59655.6	72429.1	67718.7
ENSMUSG00000021194	Chga	12	102554969	102565027	+	1882	54336.7	74255	79799.9	80713.5	67862.6	69247.9	64807.2	72276.3	67305.9
ENSMUSG00000031996	Aplp2	9	31149557	31211815	-	3694	61976.2	71463.9	69578.8	73132.3	69221.5	69009	66754.8	69037.8	68328.4
ENSMUSG00000039262	Prrc2b	2	32151082	32234537	+	11262	55987.9	67668.4	70956.8	74186.9	70336.6	72494.8	65485.1	67200	69438.8
ENSMUSG00000026701	Prdx6	1	161240112	161251219	-	3671	63494.3	75957.3	62383.6	66046.8	64296.9	73689.3	61697.4	66970.5	66561.2
ENSMUSG00000026864	Hspa5	2	34771970	34776531	+	3513	61376	65887.6	66741.1	69540	73982.5	66223	62645.9	65886.2	67617.1
ENSMUSG00000024661	Fth1	19	9982703	9985092	+	866	63709	70092.6	65917.8	61305.5	60669.9	56133.1	61694.3	65256.2	59499.1
ENSMUSG00000027248	Pdia3	2	121413775	121438687	+	3139	61698.7	65311.8	66939.4	66601.9	67123.6	68256.7	61176.1	65137.9	65518.8
ENSMUSG00000026417	Pigr	1	130826684	130852249	+	4025	70310.1	62287.6	60153.3	67517.7	80895.8	59100.3	54393.3	65067.2	64796.5
ENSMUSG00000073747	Gm7534	4	134190804	134203004	-	2338	47595	66438.3	73385.3	71666.1	57649.5	61118.1	56496.8	64771.2	58421.5
ENSMUSG00000056050	Mia3	1	183326725	183369529	-	6528	54836.4	63787.6	67727.6	68615.7	63859.5	67715	62591.3	63741.8	64721.9
ENSMUSG00000029467	Atp2a2	5	122442702	122502225	-	5293	64442.3	61592.3	62329.6	62857.6	59288.8	47348.8	58149.4	62805.4	54929
ENSMUSG00000095276	Gm581	7	45176349	45179597	-	1877	47999.3	64963.3	67989.9	69497.5	58286.1	59864.1	58091.7	62612.5	58747.3
ENSMUSG00000034994	Eef2	10	81176631	81182507	+	3098	64727.4	62290.1	62310.8	60850.4	60036.7	60529.3	66312.6	62544.7	62292.9
ENSMUSG00000052727	Map1b	13	99421464	99516602	-	11852	51390.9	60650.5	66030.7	68908.4	63066	65113.7	61579.5	61745.1	63253.1
ENSMUSG00000064337	mt-Rnr1	MT	70	1024	+	955	136849	79287.4	16650.8	10300.2	12137.3	11977.1	12995.1	60771.9	12369.8
ENSMUSG00000020048	Hsp90b1	10	86690209	86705509	-	4032	58195.3	59882.5	62593.1	61231.9	65661.3	63766.4	55434.4	60475.7	61620.7
ENSMUSG00000020719	Ddx5	11	106780355	106789185	-	5775	60294.8	59833.2	60794.7	60487	57650.6	65144.8	68015.8	60352.4	63603.7
ENSMUSG00000049775	Tmsb4x	X	167207093	167209315	-	1371	54307.8	63359.7	60636.5	60004.5	58850.3	58018.6	52911.6	59577.1	56593.5
ENSMUSG00000056820	Tsnax	8	125012997	125034192	+	2391	46893	61173.6	65819.9	63966.9	56637.9	59915.6	55625.1	59463.4	57392.8
ENSMUSG00000028530	Jak1	4	101152367	101265282	-	7227	46960.9	54637.9	62786.4	63934.8	55861.1	55645.5	54845.8	57080	55450.8
ENSMUSG00000053965	Pde5a	3	122729158	122859374	+	6728	53585.8	59104.5	58272	52758.5	52860.7	18566	65049.2	55930.2	45492
ENSMUSG00000018830	Myh11	16	14194527	14291408	-	6632	50921.2	66055.5	54801.8	48521.4	45729.2	18332.4	54905.2	55075	39655.6
ENSMUSG00000026185	Igfbp5	1	72857932	72874884	-	6006	53769.1	55974.1	48165.1	51720	60572	38129.3	42736.7	52407.1	47146
ENSMUSG00000074006	Omp	7	98143360	98145502	-	2143	39637.8	52579.7	56317.9	58498.7	48075.2	55138.4	45514.2	51758.5	49575.9
ENSMUSG00000015656	Hspa8	9	40800984	40805200	+	4156	47890.1	50072.7	53067.3	51177.1	54255.1	53480.3	48222.1	50551.8	51985.9
ENSMUSG00000060126	Tpt1	14	75845093	75848525	+	2380	55435.4	50041	48369.7	43572.4	48943.3	49070.9	53125.2	49354.6	50379.8
ENSMUSG00000033577	Myo6	9	80165031	80311729	+	9361	39509.7	48138.2	50655.1	52090.1	47062.5	50754.7	46803.7	47598.3	48207
ENSMUSG00000005610	Eif4g2	7	111067985	111083030	-	9931	49276.3	46930.6	47068.2	46928.7	48236.6	48050.4	48377.9	47550.9	48221.6
ENSMUSG00000022836	Mylk	16	34745210	35002420	+	10159	43758.9	50003.4	46297.6	43487.4	44178.9	15472.7	49591.5	45886.8	36414.4
ENSMUSG00000024411	Aqp4	18	15389394	15403684	-	5082	42818.4	43436.7	48020.8	48700.7	46461.5	50063.8	44192.3	45744.2	46905.9
ENSMUSG00000038539	Atf5	7	44812257	44816658	-	1992	33206.2	45782.4	48806.4	49416.4	44094.3	46079.7	40600	44302.9	43591.3
ENSMUSG00000031328	Flna	X	74223461	74249820	-	9400	40400	47198.9	43540.2	40060.3	37163.2	18926.6	40112.7	42799.8	32067.5
ENSMUSG00000035783	Acta2	19	34241090	34255336	-	1781	38421	49618.1	43464.9	37237.4	39082.9	14072.1	39943.4	42185.4	31032.8
ENSMUSG00000075700	2810407C02Rik	3	58576636	58593133	+	3436	36521.2	42412.2	45488.1	44077.5	40417.3	43070.8	39531.3	42124.7	41006.4
ENSMUSG00000029580	Actb	5	142903115	142906754	-	2679	41687	43247.9	42475.9	38014.4	44882.3	36252.7	42156.9	41356.3	41097.3
ENSMUSG00000072235	Tuba1a	15	98949841	98953551	-	1647	34468.2	41643.4	41863.5	47162.8	44971.3	44851.4	31165.5	41284.5	40329.4
ENSMUSG00000057666	Gapdh	6	125161715	125166467	-	4133	33369.5	42550.1	44905.7	42724.6	35191.1	37455.2	35794.2	40887.5	36146.8
ENSMUSG00000036438	Calm2	17	87433412	87446935	-	1467	36803.7	41454.6	43196.3	41141.3	38721.2	39535.2	37025.1	40649	38427.2
ENSMUSG00000034088	Hdlbp	1	93405940	93478808	-	6345	39003.7	40609.7	40903.4	41250.8	42914.7	41407.3	41829.3	40441.9	42050.4
ENSMUSG00000015932	Dstn	2	143915320	143943324	+	1911	39675.5	41867.4	41144.3	38243.8	38405.2	28777.5	37973.6	40232.7	35052.1
ENSMUSG00000092274	Neat1	19	5824708	5845478	-	20771	38198.8	38583.2	38587.8	42569.7	39382.3	37677.3	32649.6	39484.9	36569.7
ENSMUSG00000092341	Malat1	19	5795690	5802672	-	6983	41069.2	28008.8	59725.4	28817.9	41593.6	59299.2	50279.7	39405.3	50390.9
ENSMUSG00000032294	Pkm	9	59656368	59679375	+	2599	34156.8	39966.3	41300	42019.3	36970.6	36382.4	35802.9	39360.6	36385.3
ENSMUSG00000026576	Atp1b1	1	164437267	164458355	-	2422	41410.8	36914.4	39030.8	39615.6	35078.7	41116	38729.9	39242.9	38308.2
ENSMUSG00000016559	H3f3b	11	116021912	116027962	-	2976	41164.7	37689.1	37888.7	38074.8	36478.7	41212.8	36704.7	38704.3	38132.1
ENSMUSG00000025130	P4hb	11	120560298	120573253	-	2861	44853.8	36748.1	35673.6	34106.8	41587	38825.6	44945.4	37845.6	41786
ENSMUSG00000039953	Clstn1	4	149586468	149648899	+	4662	32823.3	38033.4	37837.3	41392.4	37049.7	38775	36965.8	37521.6	37596.8
ENSMUSG00000025393	Atp5b	10	128083273	128090391	+	4237	36786.2	37927.2	37794.6	37414	35637.4	35592.9	36067.9	37480.5	35766
ENSMUSG00000031532	Tmem66	8	34154563	34170845	+	1897	30923.4	38401.9	39432.4	40408.7	36688	37766.1	34732.5	37291.6	36395.5
ENSMUSG00000030695	Aldoa	7	126795234	126800751	-	2754	32523.1	38820.6	37201	37874.7	33152.3	30997.8	33398.8	36604.8	32516.3
ENSMUSG00000064293	Cntn4	6	105677660	106699310	+	8486	28928.2	36649.5	39805.2	40493.6	35673	37275.8	33943.8	36469.1	35630.9
ENSMUSG00000026249	Serpine2	1	79794197	79858696	-	3830	29534.6	36811.6	39237.9	38964.2	34655.8	35688.8	31718.5	36137.1	34021
ENSMUSG00000086503	Xist	X	103460375	103483217	-	17900	32318.5	31563.7	37201	41580.3	37621.7	43713.8	40383.2	35665.9	40572.9
ENSMUSG00000005547	Cyp2a5	7	26835305	26843548	+	2073	47132.9	40824.5	23055.3	30787.3	30465.7	45889.6	34646.3	35450	37000.6
ENSMUSG00000054134	Umodl1	17	30954679	31010708	+	5045	26745.8	35957.6	37802.1	40991.2	34208.4	37467.7	31068.2	35374.2	34248.1
ENSMUSG00000047139	Cd24a	10	43579169	43584262	+	1813	53077.2	29986	27906.1	26744.6	34616.9	43025.5	37264	34428.5	38302.1
ENSMUSG00000037852	Cpe	8	64592558	64693040	-	2087	28870.4	36767.3	36198.2	35673	35931.2	28918.7	34309.3	34377.2	33053.1
ENSMUSG00000024597	Slc12a2	18	57878678	57946821	+	6520	33733.6	32416.9	35325.9	35770.3	34951.8	36780.3	36112.2	34311.7	35948.1
ENSMUSG00000039202	Abhd2	7	79273201	79365508	+	10571	30030.6	33306.9	36870.9	36757.8	32548	33628.4	31501	34241.6	32559.1
ENSMUSG00000050708	Ftl1	7	45457944	45459884	-	1340	36434.6	39677.1	30007	29963.1	29379.5	29012.8	28437.1	34020.4	28943.2
ENSMUSG00000006932	Ctnnb1	9	120929216	120960507	+	5099	36739.7	33397.1	32102.9	33531.8	34508.9	33942.8	34920	33942.9	34457.2
ENSMUSG00000003814	Calr	8	84841850	84846934	-	2880	37087.5	34535.3	31798	31695.5	38378.5	34806	34723	33779.1	35969.2
ENSMUSG00000024610	Cd74	18	60803848	60812646	+	1410	29438	34371.5	34539	35253.8	31106.8	25472.8	25658.8	33400.6	27412.8
ENSMUSG00000004980	Hnrnpa2b1	6	51460434	51469894	-	4086	33076.9	33647	32936.3	33452.5	33915.7	35639.9	31424.2	33278.2	33660
ENSMUSG00000017707	Serinc3	2	163623272	163645131	-	3840	34404.1	32401	32202.1	32740.6	33077.7	28750.9	37192	32937	33006.9
ENSMUSG00000032562	Gnai2	9	107614138	107635342	-	2177	27163.9	34654	35740.1	33115.4	35984.6	34210.1	36277.5	32668.4	35490.7
ENSMUSG00000093098	Gm22641	7	130834437	130834523	+	87	85176	38529.8	5613.84	1236.78	2668.74	3470.74	3017.19	32639.1	3052.23
ENSMUSG00000031026	Trim66	7	109449006	109508134	-	10125	21514.7	34332.2	31746.5	42106.2	43220.7	41333.6	30347.6	32424.9	38300.6
ENSMUSG00000033096	Apmap	2	150583080	150608567	-	2428	24558.4	31825.3	35774	35480.4	28663.9	29655.8	27829.5	31909.5	28716.4
ENSMUSG00000052974	Cyp2f2	7	27119909	27133660	+	2025	54310.3	30555.9	19518.6	22847.4	30981	46193.4	34718.3	31808	37297.6
ENSMUSG00000032399	Rpl4	9	64173387	64178562	+	1422	33498.8	31889.6	31406.4	29874.3	30835.2	31772.2	34214.4	31667.3	32273.9
ENSMUSG00000032216	Nedd4	9	72662557	72749842	+	5278	33723.6	30995.4	30453.8	31148.9	33504	29645.2	32665.4	31580.4	31938.2
ENSMUSG00000030246	Ldhb	6	142490249	142507957	-	1570	27081.1	33702.1	32677.8	32612.2	29762.4	28853	27527.3	31518.3	28714.2
ENSMUSG00000025428	Atp5a1	18	77773729	77782869	+	3135	31611.5	31822.8	31289.7	31038.4	29287.2	29877.9	30645	31440.6	29936.7
ENSMUSG00000021939	Ctsb	14	63122462	63145919	+	4739	30334.5	31125	31454.1	32709.5	30210.9	29449.8	28878.5	31405.8	29513.1
ENSMUSG00000031447	Lamp1	8	13159135	13175338	+	2255	33491.3	31048.1	30371	30155.7	30476.9	30845.9	30857	31266.5	30726.6
ENSMUSG00000026238	Ptma	1	86526736	86530698	+	1192	31454.6	30611	30086.1	29833.7	30291	32203.8	29173.6	30496.4	30556.1
ENSMUSG00000024538	Ppic	18	53406341	53418007	-	1286	24621.2	31230.3	32517.1	33464.8	28336.7	30280.2	28448.2	30458.3	29021.7
ENSMUSG00000031246	Sh3bgrl	X	109095365	109197873	+	3298	25763.9	31022.2	33140.9	31575.6	31738.9	31292.6	30733.6	30375.6	31255
ENSMUSG00000021890	Eaf1	14	31495079	31509858	+	4238	23052.9	32018.3	32375.3	32346	32845.1	34037.8	31230.4	29948.1	32704.4
ENSMUSG00000003617	Cp	3	19957054	20009145	+	9566	29426.7	32310.8	29024.3	29019	25713.6	22337.8	23616.2	29945.2	23889.2
ENSMUSG00000033684	Qsox1	1	155778155	155812883	-	6159	44802.4	27268.4	25033.2	20940.3	34577.9	30055.5	51876.9	29511.1	38836.8
ENSMUSG00000032452	Clstn2	9	97444395	98033181	-	5691	22761.6	29496.3	32116.8	33001.2	28037.4	28923.1	27338.3	29343.9	28099.6
ENSMUSG00000031320	Rps4x	X	102184941	102189394	-	1631	27392.5	31317.2	29855.1	28324.1	27123.7	28271.3	28601.6	29222.2	27998.9
ENSMUSG00000032366	Tpm1	9	67022590	67049406	-	6485	28694.6	30622.7	30638.3	26376.4	27366.3	20253.4	28898.3	29083	25506
ENSMUSG00000031770	Herpud1	8	94386438	94395377	+	2333	22803	31507.7	23291.2	38644.1	36170.5	31444.5	21951.8	29061.5	29855.6
ENSMUSG00000068854	Hist2h2be	3	96221121	96223738	+	2618	23904.2	29666.7	31796.7	28926.5	30189.7	28413.4	24842.4	28573.5	27815.2
ENSMUSG00000040848	Sft2d2	1	165174341	165194433	-	5526	24558.4	28863.7	29735.9	30544.6	28243.3	26829	27282.9	28425.7	27451.7
ENSMUSG00000026833	Olfm1	2	28192992	28230736	+	3553	22317	28810.2	31238.2	30807.1	25957.4	27629.2	26403.2	28293.1	26663.2
ENSMUSG00000026553	Copa	1	172082529	172122330	+	9427	25604.4	28506.9	28354.1	30656.1	28391.3	27703.8	26614.4	28280.4	27569.8
ENSMUSG00000036752	Tubb4b	2	25222160	25224702	-	2088	28640.6	27858.4	28349.1	26462.3	27288.4	31280.2	25280.7	27827.6	27949.7
ENSMUSG00000043004	Gng2	14	19872559	19977627	-	4390	24225.7	29145.3	30653.4	27277.1	30613.7	30370.8	30051.7	27825.4	30345.4
ENSMUSG00000029086	Prom1	5	43993625	44102032	-	4517	28157.2	26187.1	26151.5	30773.1	28061.9	28889.4	24025.2	27817.2	26992.2
ENSMUSG00000006651	Aplp1	7	30434981	30445582	-	2391	20663.3	28178.4	30349.6	31895.7	26115.4	26965.7	24702.4	27771.8	25927.8
ENSMUSG00000025203	Scd2	19	44293676	44306864	+	5453	25305.5	27783.2	30165.1	27722.7	25034.8	22299.6	23902.6	27744.1	23745.7
ENSMUSG00000021270	Hsp90aa1	12	110690605	110702728	-	3931	33668.3	25363.9	26032.3	24762	28990	35626.6	24711.9	27456.6	29776.2
ENSMUSG00000096188	Cmtm4	8	104348191	104395807	-	7734	23100.6	27225.8	28959	30325.6	27198.2	29779.3	25344.7	27402.8	27440.8
ENSMUSG00000022587	Ly6e	15	74955051	74959905	+	2301	34901.4	25672.3	24078.2	24646.8	27967.3	29335.2	29261.4	27324.7	28854.6
ENSMUSG00000039954	Stk32a	18	43207697	43317481	+	3765	21261	27294.3	30241.7	30373.8	26967.9	26745.5	25527.5	27292.7	26413.6
ENSMUSG00000021546	Hnrnpk	13	58391142	58403343	-	5634	27342.2	26644.2	27912.3	27209.1	24998	26162	26873.9	27277	26011.3
ENSMUSG00000001270	Ckb	12	111669355	111672338	-	1478	21268.6	28682.3	30018.3	28360.9	24808.8	21768.5	22877.4	27082.5	23151.6
ENSMUSG00000060802	B2m	2	122147686	122153083	+	860	25185	27234.1	27992.7	27594.3	26136.5	21682.4	25821.8	27001.5	24546.9
ENSMUSG00000000787	Ddx3x	X	13280970	13294052	+	5277	30445	25436.6	26392.5	25403.1	24946.8	26567.9	31050.8	26919.3	27521.8
ENSMUSG00000070425	Trpc2	7	102083116	102096416	+	2894	19770.5	26357.5	31076.3	29720.4	24495	25173.5	23993.6	26731.2	24554
ENSMUSG00000016942	Tmprss6	15	78439668	78468634	-	3191	18858.9	26837.2	30360.9	30526.7	24647.5	26422.2	22815.6	26645.9	24628.4
ENSMUSG00000020315	Sptbn1	11	30099395	30268175	-	17492	27796.8	25468.4	26240.6	26953.3	26228.9	26598.1	25743.5	26614.8	26190.1
ENSMUSG00000030096	Slc6a6	6	91684067	91759063	+	6169	30327	24140.5	25866.6	26113	24223.5	26344.1	26741.8	26611.8	25769.8
ENSMUSG00000049382	Krt8	15	101996711	102004342	-	1805	29201.9	24211.6	27080.2	25890.2	23184	25463.9	26173.8	26596	24940.6
ENSMUSG00000024758	Rtn3	19	7425901	7483289	-	5030	23936.9	26784.6	28231.1	27047.7	26744.2	27087.4	25639.8	26500.1	26490.5
ENSMUSG00000005514	Por	5	135670033	135735326	+	4021	24972.8	26217.1	26915.8	27853.9	24522.8	26724.2	24517.3	26489.9	25254.8
ENSMUSG00000019505	Ubb	11	62551171	62553213	+	1675	24974	26108.5	27891	26760.7	25809.3	27277.5	26915.8	26433.6	26667.5
ENSMUSG00000024712	Rfk	19	17394043	17401349	+	2603	24132.7	27241.7	27884.7	26225.4	25238.4	29853	24405.7	26371.1	26499
ENSMUSG00000025068	Gsto1	19	47854970	47864790	+	1968	30440	26603.2	23878.6	23758.4	23389.9	25606	20822.9	26170.1	23272.9
ENSMUSG00000029309	Sparcl1	5	104079111	104114088	-	3114	25305.5	28943.9	26499.1	23656.5	24148.9	9748.81	26074.1	26101.3	19990.6
ENSMUSG00000075702	Selm	11	3514684	3517351	+	1481	20162.3	27304.3	28337.8	28428.9	25334.1	24004.8	24253	26058.3	24530.7
ENSMUSG00000068923	Syt11	3	88744700	88775164	-	5205	20238.9	26507.1	28464.6	28282.6	25382	28131.8	25785.4	25873.3	26433.1
ENSMUSG00000038393	Txnip	3	96557957	96561883	+	3031	27157.7	24491.5	24171	27525.4	21296.5	19420.3	27506	25836.4	22740.9
ENSMUSG00000028618	Tmem59	4	107178399	107200996	+	2056	24871.1	25846.1	25685.9	26657.8	24884.5	25982.6	25306	25765.2	25391
ENSMUSG00000024393	Prrc2a	17	35149076	35164897	-	7631	23046.6	25427.4	26745.1	27330.9	24426	25914.2	25266.4	25637.5	25202.2
ENSMUSG00000015519	2310057J18Rik	10	28972288	28986303	-	1858	101125	487.189	586.109	236.971	5678.03	23068.7	4364.41	25608.9	11037.1
ENSMUSG00000006740	Kif5b	18	6201002	6242174	-	7395	24716.6	24996.2	26491.6	26090.4	26699.7	27565.2	26882.6	25573.7	27049.2
ENSMUSG00000020340	Cyfip2	11	46193850	46312859	-	7103	20751.2	27385.4	26741.4	27019.4	23933	26123.8	25230	25474.3	25095.6
ENSMUSG00000025809	Itgb1	8	128685654	128733200	+	4081	26794.8	26033.3	25301.8	23313.7	24372.6	16774.7	25669.9	25360.9	22272.4
ENSMUSG00000032890	Rims3	4	120854816	120896579	+	7972	17954.8	26187.9	28649	28584.7	26853.2	27326.3	22292	25344.1	25490.5
ENSMUSG00000020849	Ywhae	11	75732869	75765845	+	2568	24393.9	25578.7	25335.7	25631.5	24842.2	25678	24385.2	25235	24968.5
ENSMUSG00000002985	Apoe	7	19696109	19699166	-	1980	25870.6	26767	23587.4	24610.9	26858.8	17575.7	24076.6	25209	22837.1
ENSMUSG00000067274	Rplp0	5	115559467	115563727	+	1659	28410.8	25529.4	24090.7	22289.4	25871.7	25901.8	28286	25080.1	26686.5
ENSMUSG00000045394	Epcam	17	87635979	87651106	+	2040	24619.9	24482.3	24875.1	26293.3	23803.9	25885.8	24038.7	25067.7	24576.1
ENSMUSG00000024743	Syt7	19	10389090	10453181	+	6966	19117.6	25614.6	27377.7	28040.9	24670.8	25917.8	24355.9	25037.7	24981.5
ENSMUSG00000090841	Myl6	10	128490860	128493875	-	665	24535.8	27376.2	25498.9	22736	24185.6	16617.5	24355.1	25036.7	21719.4
ENSMUSG00000038587	Akap12	10	4266329	4359468	+	6244	20487.5	26275.6	27459.3	25514.5	25660.2	25785.4	26066.2	24934.2	25837.3
ENSMUSG00000027808	Serp1	3	58521969	58525873	-	2440	27525.6	23482.9	24443.4	23114.5	26895.5	25889.4	27891.2	24641.6	26892
ENSMUSG00000036427	Gpi1	7	34202122	34230289	-	4497	19953.9	24252.5	25871.6	28107	21522.4	22505.6	21735	24546.2	21921
ENSMUSG00000067818	Myl9	2	156775420	156781658	+	1162	22860.8	27499.9	25638.2	22175.2	22164.6	8214.15	23235.7	24543.5	17871.5
ENSMUSG00000008682	Rpl10	X	74270812	74273135	+	2053	24979.1	24859.2	24521.2	22956.9	23323.1	24085.6	24700	24329.1	24036.2
ENSMUSG00000057021	Vmn2r-ps159	4	156331103	156339496	+	3068	15741.1	24896.8	29697	26866.4	21174.1	22437.3	20946.3	24300.3	21519.2
ENSMUSG00000014956	Ppp1cb	5	32458974	32517433	+	7004	25777.7	23538	23371.6	24032.2	25038.1	20769.4	23393.9	24179.9	23067.1
ENSMUSG00000045962	Wnk1	6	119923969	120038672	-	15780	23699.5	24023.5	24154.7	24738.4	23819.5	25793.4	24298.1	24154	24637
ENSMUSG00000028558	Calr4	4	109234485	109254571	+	2522	18170.8	23987.6	26996.1	27364.9	22750	24192.2	19503.4	24129.9	22148.5
ENSMUSG00000003500	Impdh1	6	29200434	29216364	-	3294	18124.4	24371.2	26870.6	26352.8	22367.1	24538.5	21258	23929.7	22721.2
ENSMUSG00000023175	Bsg	10	79704491	79711969	+	1814	24137.8	23368.4	23032.7	24758.2	23406.6	23470.1	22601.3	23824.3	23159.3
ENSMUSG00000005873	Reep5	18	34344889	34373415	-	2894	21031.2	23938.3	25708.5	24386.2	24817.7	23144.2	23058.5	23766.1	23673.5
ENSMUSG00000027359	Slc27a2	2	126552407	126588243	+	3752	20375.8	24370.3	24684.3	24568.5	21913.1	23904.4	23317.2	23499.7	23044.9
ENSMUSG00000020029	Nudt4	10	95547007	95564167	-	3231	24755.6	23930.8	24104.5	21038.4	20953.7	18470.1	22932.7	23457.3	20785.5
ENSMUSG00000023150	Ivns1abp	1	151344498	151364445	+	5037	21542.3	23827.2	23854.8	24427.8	23071.6	24847.6	23924.7	23413	23948
ENSMUSG00000020368	Canx	11	50293961	50325673	-	4693	23305.3	23228.8	23327.6	23580.9	24180	23241	22746.8	23360.7	23389.3
ENSMUSG00000027523	Gnas	2	174284320	174346744	+	11186	23724.7	24413	23215.9	22039.2	23638.1	20341.3	23806.9	23348.2	22595.4
ENSMUSG00000039218	Srrm2	17	23803187	23824739	+	8596	21433.1	22132.4	23665.2	25601.3	22649.8	24536.8	26751.3	23208	24646
ENSMUSG00000019370	Calm3	7	16915379	16924114	-	2423	20570.4	24441.4	24162.2	23305.2	22902.4	23007.4	21650.4	23119.8	22520.1
ENSMUSG00000025016	Tm9sf3	19	41210842	41264004	-	6144	27929.9	21733.8	21574.3	20962.9	23920.7	25116.7	24912	23050.2	24649.8
ENSMUSG00000047126	Cltc	11	86694351	86757565	-	8499	23664.4	22932.2	22415.2	23124	22407.2	22050.9	22723.9	23033.9	22394
ENSMUSG00000036606	Plxnb2	15	89155549	89171120	-	7119	23806.3	21533.3	22024.9	24364.5	23612.5	25007.5	21561.8	22932.2	23393.9
ENSMUSG00000022884	Eif4a2	16	23107444	23114136	+	5338	22298.2	23150.3	23740.5	22033.5	22433.9	24631.8	21935.2	22805.6	23000.3
ENSMUSG00000019818	Cd164	10	41519500	41531042	+	2830	26531.1	21540	21747.5	21384.9	23406.6	23303.2	25037.8	22800.9	23915.9
ENSMUSG00000032328	Tmem30a	9	79768943	79793507	-	5646	20840.4	22307.9	24083.2	23801.8	22438.4	24014.5	22897.1	22758.3	23116.7
ENSMUSG00000020483	Dynll2	11	87979525	87987533	-	2736	19170.3	24089.6	23792	23821.7	23172.9	23987	20673.4	22718.4	22611.1
ENSMUSG00000079037	Prnp	2	131909928	131938429	+	2343	19921.2	22806.8	24419.5	23618.7	21365.5	23413.3	22912.2	22691.6	22563.7
ENSMUSG00000028692	Akr1a1	4	116636510	116651680	-	2750	21882.6	23990.1	22826.9	21887.2	21218.6	22981.7	22504.8	22646.7	22235
ENSMUSG00000020044	Timp3	10	86300372	86349506	+	8144	23405.7	21693.7	23288.7	21889.1	21264.2	14033.1	27419	22569.3	20905.4
ENSMUSG00000018707	Dync1h1	12	110601452	110666945	+	15658	20752.5	21743	22557	25143.4	21774	23899.1	23475.4	22549	23049.5
CUFFVRG_0545	Vmn2r89	14	51451962	51461293	+	2945	15250.1	22758.4	27214.5	24341.9	16428.7	20970.1	17223.5	22391.2	18207.4
ENSMUSG00000044681	Cnpy1	5	28200819	28245792	-	5850	17298.1	21160.6	25438.6	25658.9	21347.7	21907.9	18526.4	22389.1	20594
ENSMUSG00000071866	Ppia	11	6415443	6419817	+	3508	22418.8	23350	22259.6	20945	22369.4	22455.9	22054.6	22243.3	22293.3
ENSMUSG00000043716	Rpl7	1	16101295	16104662	-	2687	23538.8	22928	21944.6	20430.4	22212.4	23100.7	23664.5	22210.5	22992.5
ENSMUSG00000025743	Sdc3	4	130792537	130826319	+	5989	17866.9	22370.6	24299	24217.3	20967.1	21630.9	21087.9	22188.5	21228.6
ENSMUSG00000062825	Actg1	11	120345690	120348542	-	2658	22791.7	21667	22244.5	21265	21595.9	24344.9	20697.1	21992.1	22212.6
ENSMUSG00000028452	Vcp	4	42979963	43000507	-	4851	21077.7	22317.1	22314.8	22216.7	20968.2	21573.1	21029.4	21981.6	21190.2
ENSMUSG00000017723	Wfdc2	2	164562413	164568510	+	1140	27983.9	20746.9	18680.2	20307.7	21708.3	25384	19845.1	21929.7	22312.5
ENSMUSG00000069769	Msi2	11	88339382	88718513	-	10405	20797.7	21860	22331.1	22667	21161.9	22695.7	21606.9	21914	21821.5
ENSMUSG00000031144	Syp	X	7638471	7653256	+	5211	17160	22498.5	23475.7	24243.7	20352.8	21976.3	19347.5	21844.5	20558.9
ENSMUSG00000028559	Osbpl9	4	109061145	109202272	-	7006	17706.2	21480.6	22614.8	25530.5	19036.2	19030.5	18585.7	21833	18884.1
ENSMUSG00000020745	Pafah1b1	11	74673949	74724670	-	9620	19761.8	21525.8	23354	22473.5	22269.2	22855.6	21279.4	21778.7	22134.7
ENSMUSG00000032181	Scg3	9	75643264	75683996	-	2249	16374	21290.1	24676.8	24761.1	19474.7	19646.8	18840.5	21775.5	19320.7
ENSMUSG00000067998	Bpifb9a	2	154257854	154271245	+	2273	76778	239.834	9077.78	950.714	9735.68	37374.4	2565.48	21761.6	16558.5
ENSMUSG00000033383	Rtp1	16	23429133	23433960	+	3120	16784.6	23398.5	23297.5	23449.7	26158.8	29208.2	23310.1	21732.6	26225.7
ENSMUSG00000007891	Ctsd	7	142371148	142388038	-	2519	23882.9	21646.1	20123.5	20071.7	19614.9	20598	21618.7	21431	20610.5
ENSMUSG00000023043	Krt18	15	102028216	102032026	+	1400	23577.7	20895.7	20730.9	20033.9	19193.1	21447	22449.4	21309.6	21029.8
ENSMUSG00000061232	H2-K1	17	33996017	34000333	-	2608	22217.9	20794.6	21386.1	20678.7	20061.2	17066.8	18813.6	21269.3	18647.2
ENSMUSG00000022136	Dnajc3	14	118937932	118981702	+	5190	22403.7	20890.7	20929.2	20850.6	24144.4	22520.7	23363.9	21268.5	23343
ENSMUSG00000037972	Snn	16	11066298	11074983	+	2902	15933.2	21309.3	23925	23865.1	20933.7	21678.8	19062	21258.2	20558.2
ENSMUSG00000073411	H2-D1	17	35262730	35267499	+	2579	21739.4	21504	20695.8	20975.2	19584.9	16818.2	19137.9	21228.6	18513.6
ENSMUSG00000030084	Plxna1	6	89316316	89362613	-	9025	16124.1	21193.2	22370	24325.8	21963.1	22336.9	21345.8	21003.3	21882
ENSMUSG00000037072	Sep15	3	144570304	144597680	+	2104	19848.4	21317.7	21727.4	21071.5	20863.6	19786.2	21351.4	20991.3	20667.1
ENSMUSG00000068747	Sort1	3	108284091	108361511	+	7560	18934.3	20935.8	21622	22106.2	22077.8	21771.2	21224	20899.6	21691
ENSMUSG00000060675	Pla2g16	19	7557459	7588545	+	6396	16253.4	21287.6	22888.4	22082.6	19272.1	20254.3	17273.3	20628	18933.2
ENSMUSG00000030536	Iqgap1	7	80711583	80803331	-	7359	21613.9	19524.3	20168.7	20999.7	20286	20122	20762	20576.7	20390
ENSMUSG00000069516	Lyz2	10	117277334	117282274	-	1266	68057.4	5886.39	3927.05	4125.74	12720.5	38424.2	12264.2	20499.1	21136.3
ENSMUSG00000041453	Rpl21	5	146832890	146837032	+	3400	19882.3	21566.7	21313.3	19123.8	19986.6	20073.1	19950.3	20471.5	20003.4
ENSMUSG00000063524	Eno1	4	150236721	150248879	+	5379	17486.5	20985.9	21825.3	21496.3	18779.1	18797.8	17893.5	20448.5	18490.1
ENSMUSG00000030062	Rpn1	6	88084473	88105304	+	3642	20308	20112.7	20729.7	20474.8	21520.2	20960.3	19712.2	20406.3	20730.9
ENSMUSG00000025290	Rps24	14	24490681	24496146	+	840	22315.8	21199	20094.6	17738.8	20353.9	20398.2	22003.2	20337.1	20918.4
ENSMUSG00000048076	Arf1	11	59211412	59228270	-	2089	20793.9	20395.1	19858.7	19689.3	20247	19714.3	21143.3	20184.3	20368.2
ENSMUSG00000020841	Cpd	11	76778424	76847018	-	8332	25185	20048.3	17615.9	17473.5	23120.6	23683.3	25855.8	20080.7	24219.9
ENSMUSG00000029661	Col1a2	6	4504814	4541543	+	12136	27578.3	22175.9	16588	13941.6	27671.2	12434.5	24776	20071	21627.2
ENSMUSG00000026879	Gsn	2	35279663	35307892	+	2977	20796.4	21041.1	19233.7	18953.9	19316.7	14553.5	20575.3	20006.3	18148.5
ENSMUSG00000027828	Ssr3	3	65379655	65392623	-	4172	21469.5	19472.5	19450.8	19508.1	21042.8	18982.5	21981.8	19975.2	20669
ENSMUSG00000028691	Prdx1	4	116685544	116700822	+	3043	21390.4	21712.1	18273.5	18409.1	18608.9	19565.1	18262.2	19946.3	18812
ENSMUSG00000060036	Rpl3	15	80077781	80083406	-	1361	20045.5	20429.4	20149.8	19146.5	18859.3	20247.2	20644.1	19942.8	19916.9
ENSMUSG00000031441	Atp11a	8	12757014	12868728	+	11150	20173.6	19465.9	19403.1	20727.8	19737.3	21829.8	21864.8	19942.6	21144
ENSMUSG00000032826	Ank2	3	126921606	127499259	-	35218	16387.8	20100.1	21333.4	21899.5	20795.7	19657.5	20480.4	19930.2	20311.2
ENSMUSG00000026728	Vim	2	13573927	13582826	+	2335	18190.9	19736.6	21633.3	19858.3	20631	12757.7	20080.1	19854.8	17822.9
ENSMUSG00000002190	Clgn	8	83389867	83428552	+	4025	16125.3	19763.3	21014.6	22220.5	21233.1	20950.6	19383.9	19780.9	20522.5
ENSMUSG00000002981	Clptm1	7	19631581	19665030	-	4130	15577.9	20364.2	21741.2	21286.7	20783.5	20139.7	18581.8	19742.5	19835
ENSMUSG00000020571	Pdia6	12	17266545	17284770	+	3745	18900.4	20173.7	19951.5	19769.6	22208	20159.3	19818.2	19698.8	20728.5
ENSMUSG00000049313	Sorl1	9	41964720	42124297	-	11321	21027.5	19298.7	18153.1	20186.9	17834.3	21114.9	18425.9	19666.5	19125
ENSMUSG00000059005	Hnrnpa3	2	75659261	75669407	+	5396	20418.5	19227.7	19666.6	19285.2	18575.5	21237.4	18541.4	19649.5	19451.4
ENSMUSG00000021236	Entpd5	12	84373857	84409029	-	6039	17958.6	20623.2	19325.3	20511.6	18951.6	20309.3	18720.2	19604.7	19327.1
ENSMUSG00000074918	5430417L22Rik	2	118745758	118748810	+	3053	18884	19183.4	21224.2	19046.4	17066.4	21697.5	20290.5	19584.5	19684.8
ENSMUSG00000003410	Elavl3	9	22015005	22052023	-	5027	15172.3	19992.3	21574.3	21484.1	19627.2	20162.8	17880.1	19555.7	19223.3
ENSMUSG00000024576	Csnk1a1	18	61555274	61590061	+	10502	19662.6	19124.9	19913.9	19338.1	19159.7	19455	19857.8	19509.9	19490.8
ENSMUSG00000038370	Pcp4l1	1	171173262	171196268	-	1577	19322.3	20669.2	19160.9	18885.9	16838.2	14527.7	18280.4	19509.6	16548.8
ENSMUSG00000020612	Prkar1a	11	109649405	109669656	+	4321	19014.6	19565.3	19563.7	19884.8	19541.5	18681.4	19492.3	19507.1	19238.4
ENSMUSG00000078137	Ankrd63	2	118699103	118703963	-	4861	15129.6	19160	20604.2	22710.5	19188.7	16386.6	13631.2	19401.1	16402.1
ENSMUSG00000028249	Sdcbp	4	6365650	6408423	+	6904	19662.6	19181.7	19094.3	19410.8	19660.5	20225	19655.3	19337.4	19846.9
ENSMUSG00000032518	Rpsa	9	120127766	120132369	+	1861	21281.1	20188.7	18740.4	17013.7	19704	19451.4	20317.4	19306	19824.3
CUFFVRG_0054	Vmn2r88	14	51410818	51419542	+	3420	14506.8	20620.7	21428.7	20645.7	17113.1	15722.2	14249	19300.5	15694.8
ENSMUSG00000030082	Sec61a1	6	88503601	88518905	-	6407	19090	18784	19057.9	19924.4	19374.5	18947.9	18882.4	19214.1	19068.3
ENSMUSG00000038034	Igsf8	1	172261641	172319841	+	5217	15034.2	19419.1	20659.4	21624.7	18301.7	18655.7	17721.9	19184.3	18226.4
ENSMUSG00000024140	Epas1	17	86753907	86833410	+	5309	27713.9	16918.8	15123.4	16527.5	17481.5	23722.4	20629.9	19070.9	20611.2
ENSMUSG00000028649	Macf1	4	123349633	123684360	-	26689	17745.1	18730.5	18987.7	20819.4	19801.9	20468.3	20013.6	19070.7	20094.6
CUFFVRG_0548	Vmn2r7	3	64684882	64844765	-	9537	14290.8	17650.8	21353.4	22632.1	17953.4	20082.9	16473.5	18981.8	18169.9
ENSMUSG00000024501	Dpysl3	18	43320979	43438286	-	6265	16237.1	18680.3	20019.3	20881.7	20605.4	19190.3	19131.6	18954.6	19642.4
ENSMUSG00000029223	Uchl1	5	66676098	66687231	+	1616	14897.3	18503.2	20202.6	22174.2	19670.6	21005.6	17644.3	18944.3	19440.2
ENSMUSG00000063229	Ldha	7	46841475	46855627	+	2982	18454.6	18496.5	18722.8	20042.4	19018.4	17380.4	17039.9	18929.1	17812.9
ENSMUSG00000027288	Zfp106	2	120506820	120563843	-	10429	14898.5	20442.7	20294.2	19688.4	19325.6	15993.1	16910.2	18831	17409.6
ENSMUSG00000016349	Eef1a2	2	181147653	181157014	-	2084	14186.6	19058.9	20891.6	21120.6	17806.5	18439.9	17895.9	18814.4	18047.4
ENSMUSG00000074227	Spint2	7	29256331	29281977	-	1459	20751.2	18197.3	17894.5	18210.9	19159.7	19169	19004.2	18763.5	19111
ENSMUSG00000022961	Son	16	91647506	91679221	+	14354	18636.7	17483.7	18896	19836.6	18078	19133.5	21281.7	18713.2	19497.7
ENSMUSG00000028337	Coro2a	4	46536937	46602202	-	6459	14931.2	18799.8	20791.2	20246.3	18181.5	18455.9	17888	18692.1	18175.1
ENSMUSG00000031924	Cyb5b	8	107150661	107187470	+	4294	16460.6	19568.6	19129.5	19380.6	19730.7	16931.9	15611.2	18634.8	17424.6
ENSMUSG00000062647	Rpl7a	2	26910764	26913318	+	1781	18861.4	19339.7	18611.1	17639.7	18795.8	18446.1	19786.6	18613	19009.5
ENSMUSG00000055065	Ddx17	15	79527707	79546741	-	4761	17317	17704.3	19196	19867.8	19800.8	19010	20849.8	18521.3	19886.9
ENSMUSG00000052397	Ezr	17	6738041	6782784	-	3290	23764.8	17249.7	16611.9	16421.8	16211.7	21278.3	16642	18512	18044
ENSMUSG00000053070	9230110C19Rik	9	8021672	8042823	-	1592	14441.5	18287.6	21596.9	19606.2	15985.7	17397.2	15893.7	18483.1	16425.5
ENSMUSG00000039630	Hnrnpu	1	178323074	178337797	-	5946	19279.6	17936.6	18313.7	18269.4	17585	18998.5	18448.1	18449.8	18343.9
ENSMUSG00000032959	Pebp1	5	117282651	117287625	-	1771	15260.2	18865.8	20380.8	19152.1	17837.6	18034.9	16957.7	18414.7	17610.1
ENSMUSG00000028081	Rps3a1	3	86137940	86142702	-	977	19577.2	19374.8	17918.4	16785.3	18730.2	18469.2	19276.3	18413.9	18825.2
ENSMUSG00000037815	Ctnna1	18	35118888	35254773	+	3698	19749.2	17875.6	18121.7	17905	17970	17431.9	18047.8	18412.9	17816.6
ENSMUSG00000054408	Spcs3	8	54520433	54529998	-	3466	14040.9	18923.5	20252.8	19936.7	15845.5	19534	19572.2	18288.5	18317.2
ENSMUSG00000030275	Etnk1	6	143167230	143208542	+	6429	21562.4	16831.9	16724.8	17731.2	18298.4	19785.4	18153.8	18212.6	18745.8
ENSMUSG00000057738	Sptan1	2	29965560	30031451	+	11428	17617.1	17685.1	18632.5	18902.9	18072.4	18503.8	18755	18209.4	18443.8
ENSMUSG00000018593	Sparc	11	55394500	55420080	-	3367	21875.1	18524.9	16470	15882.7	25038.1	12279.9	20547.6	18188.2	19288.5
ENSMUSG00000028927	Padi2	4	140906344	140952586	+	5013	14295.8	17876.4	19867.5	20618.3	18524.3	18329.7	17120.6	18164.5	17991.6
ENSMUSG00000032350	Gclc	9	77754535	77794485	+	3423	19009.6	19145.8	16860.4	17499.9	16021.4	16043.7	15286.9	18128.9	15784
ENSMUSG00000026335	Pam	1	97795114	98095646	-	7998	17872	18278.4	18008.7	18195.7	17612.8	18375.9	16359.6	18088.7	17449.4
ENSMUSG00000014602	Kif1a	1	93015456	93101865	-	8311	13645.4	18427.1	18975.1	21283	18467.5	19415.9	17688.6	18082.6	18524
ENSMUSG00000030342	Cd9	6	125460266	125494791	-	2044	21423	17177	16013.2	17668	17549.4	18455.9	18014.6	18070.3	18006.6
ENSMUSG00000006333	Rps9	7	3703993	3706901	+	2526	19586	18692	17236.9	16624.8	19300	18332.4	19632.3	18034.9	19088.2
ENSMUSG00000016534	Lamp2	X	38401357	38456454	-	9552	20443.6	17699.3	16889.2	16978.8	18114.7	18457.6	19435.3	18002.7	18669.2
ENSMUSG00000028161	Ppp3ca	3	136670124	136937727	+	5512	15139.6	18025.2	19967.9	18861.3	18771.3	18629.9	18206.8	17998.5	18536
ENSMUSG00000074129	Rpl13a	7	45125558	45136231	-	3034	19053.6	18723	17548.1	16555.8	18610	18073.1	19438.5	17970.1	18707.2
ENSMUSG00000045983	Eif4g1	16	20668313	20692884	+	7227	19131.4	17359.2	17393.7	17799.2	17513.8	17333.3	18251.1	17920.9	17699.4
ENSMUSG00000026234	Ncl	1	86344719	86359455	-	8257	19287.1	17172	17794.1	17226.2	16910.6	18059.8	18433	17869.8	17801.1
ENSMUSG00000024659	Anxa1	19	20373428	20390944	-	2608	23061.7	15444.7	16364.6	16564.3	16201.6	19178.8	16873	17858.8	17417.8
ENSMUSG00000031278	Acsl4	X	142317993	142390535	-	5405	15326.7	18200.7	18328.8	18524.3	18743.5	17675.2	16353.3	17595.1	17590.7
ENSMUSG00000072849	Serpina1e	12	103946931	103958975	-	1617	16859.9	17623.2	17269.5	18612.1	16182.7	18572.2	14458.6	17591.2	16404.5
ENSMUSG00000056429	Tgoln1	6	72608432	72617000	-	5013	18803.7	16901.2	17580.8	17069.4	18457.5	19472.7	17679.1	17588.8	18536.5
ENSMUSG00000020458	Rtn4	11	29692947	29744331	+	6991	16666.5	17729.4	17587	18199.5	17263.4	17389.2	16990.1	17545.6	17214.2
ENSMUSG00000003970	Rpl8	15	76904071	76906318	+	862	17845.6	18348.6	17383.7	16412.3	17414.7	17574.8	18056.5	17497.6	17682
ENSMUSG00000041028	Ghitm	14	37120444	37135322	-	3081	16463.1	17167	18224.6	18105.1	17312.3	18643.2	16999.6	17489.9	17651.7
ENSMUSG00000020451	Limk2	11	3344256	3409189	-	6099	14449	17716.8	18785.6	18683.9	17517.1	18066	16657.9	17408.8	17413.6
CUFFVRG_0535	Vmn2r121	X	124124961	124135955	-	5486	12422.4	17771.1	20586.6	18850	15154.4	15582.8	14190.5	17407.5	14975.9
ENSMUSG00000047215	Rpl9	5	65388364	65391443	-	3080	18342.8	18341.1	16447.4	16124.4	18352.9	18179.7	18499.5	17313.9	18344
ENSMUSG00000030744	Rps3	7	99477896	99483738	-	4483	18349.1	17877.3	16724.8	16219.7	17248.9	17358.2	17978.2	17292.7	17528.4
ENSMUSG00000000346	Dazap2	15	100615628	100620731	+	1826	16890	17540.5	17367.4	17127	16227.2	16345.7	17462.4	17231.2	16678.4
ENSMUSG00000020585	Laptm4a	12	8921664	8938742	+	1773	19287.1	17440.2	16181.4	15671.2	17562.7	15957.6	17703.7	17145	17074.7
ENSMUSG00000020869	Lrrc59	11	94629767	94645216	+	3073	15601.7	16907.1	17728.8	18214.6	15313.5	16130.8	16730.6	17113.1	16058.3
ENSMUSG00000030701	Plekhb1	7	100642892	100662414	-	3554	14233	17807.1	18180.7	18199.5	16270.6	19374.2	15275	17105.1	16973.3
ENSMUSG00000028382	Ptbp3	4	59471868	59549364	-	7480	16586.2	16792.6	17466.5	17306.4	17903.3	18594.4	17683.9	17037.9	18060.5
ENSMUSG00000054889	Dsp	13	38151328	38198577	+	9625	18639.2	15775.6	16840.3	16861.7	14868.4	17288	16525	17029.2	16227.1
ENSMUSG00000052459	Atp6v1a	16	44085402	44139705	-	6044	15937	17091.7	17309.7	17754.9	16147.1	17210.7	16875.4	17023.3	16744.4
ENSMUSG00000017756	Slc12a7	13	73763697	73816743	+	5131	13740.8	16603.7	18318.7	19414.6	15451.5	17243.6	15173	17019.5	15956
ENSMUSG00000020321	Mdh1	11	21556787	21572367	-	2567	16028.6	17357.5	17293.3	17153.5	16146	17001.1	16307.4	16958.2	16484.8
ENSMUSG00000017404	Rpl19	11	98026710	98030492	+	1022	17594.5	17254.7	16824	15962	16438.7	16538.4	17226.6	16908.8	16734.6
ENSMUSG00000063077	Kif1b	4	149176319	149307693	-	17608	17514.1	16096.5	16841.5	17176.1	16849.4	18220.5	18019.3	16907.1	17696.4
ENSMUSG00000055013	Agap1	1	89454811	89895282	+	9581	13770.9	17299	18114.1	18265.6	18783.6	18271.1	17089.8	16862.4	18048.2
ENSMUSG00000020372	Gnb2l1	11	48800332	48806434	+	5119	17770.3	17483.7	16368.4	15822.3	17145.4	16732.9	18036.7	16861.1	17305
ENSMUSG00000054728	Phactr1	13	42680623	43138526	+	9611	13008.8	17101.8	19064.2	18240.1	16242.8	17066	16412.6	16853.7	16573.8
ENSMUSG00000085438	1700020I14Rik	2	119594297	119607502	+	8306	15159.7	17385.9	17608.4	17125.1	17214.4	16295.1	15612.8	16819.8	16374.1
ENSMUSG00000021803	Cdhr1	14	37077850	37098311	-	4303	13625.3	16817.6	18445.5	18317.5	15661.9	16272	15433.3	16801.5	15789
ENSMUSG00000007892	Rplp1	9	61913284	61914538	-	495	19413.9	17229.6	15483.6	14974.5	18562.1	16653.9	19903.7	16775.4	18373.2
ENSMUSG00000021068	Nin	12	70011435	70111925	-	10345	13435.7	16736.6	18294.9	18573.4	15850	18668.1	14996.6	16760.1	16504.9
ENSMUSG00000032097	Ddx6	9	44604892	44640731	+	6065	17589.4	16587.8	16473.8	16077.2	16807.1	17240.9	16838.2	16682.1	16962.1
ENSMUSG00000036309	Skp1a	11	52231995	52246858	+	2211	17097.2	17200.4	16143.7	16187.6	15695.3	16404.3	15867.6	16657.2	15989.1
ENSMUSG00000032336	Nptn	9	58582240	58657955	+	6168	14833.2	16811	17285.8	17383.8	16200.5	14368.8	16142.9	16578.5	15570.7
ENSMUSG00000027712	Anxa5	3	36448925	36475843	-	1678	16861.2	16883.7	16255.4	16306.6	15510.5	16257.8	14925.4	16576.7	15564.6
ENSMUSG00000026131	Dst	1	33908225	34308652	+	37510	16212	16178.4	16314.4	17270.5	15838.8	16293.3	18056.5	16493.8	16729.5
CUFFVRG_0148	Vmn2r6	3	64510176	64565830	-	8675	12159.9	15271.7	17974.8	19999.9	16277.3	17670.8	13963.4	16351.6	15970.5
ENSMUSG00000058135	Gstm1	3	108012255	108017973	-	1394	21391.6	20619.9	10639.1	12689.7	10985.5	16534	14569.4	16335.1	14029.6
ENSMUSG00000036915	Kirrel2	7	30447534	30457690	-	3939	15820.2	15887.6	15850	17648.2	10125.2	12073.9	9929.68	16301.5	10709.6
ENSMUSG00000022010	Tsc22d1	14	76414961	76507765	+	8994	17165	16566.9	15157.2	16256.6	17489.3	16572.2	16097.8	16286.4	16719.7
ENSMUSG00000060261	Gtf2i	5	134237834	134314760	-	7120	15000.3	16457.5	16815.2	16727.7	15802.1	16550.9	16035.3	16250.1	16129.4
ENSMUSG00000023456	Tpi1	6	124810586	124814296	-	2209	15163.5	17071.7	16737.4	15784.5	15517.2	14777.3	14575.7	16189.3	14956.7
ENSMUSG00000063870	Chd4	6	125095981	125130591	+	8019	15716	15637.7	15974.3	17381	15753.1	16573.9	15760	16177.2	16029
ENSMUSG00000020964	Sel1l	12	91806043	91849157	-	8555	16854.9	15566.7	15247.6	17009	17873.2	17718.7	17433.1	16169.5	17675
ENSMUSG00000019943	Atp2b1	10	98915152	99026143	+	7130	14825.7	15322.7	17288.3	17191.2	13963.6	14427.4	15014	16157	14468.3
ENSMUSG00000030824	Nucb1	7	45492874	45510406	-	5796	15316.7	15857.5	16655.8	16584.2	15961.3	16046.4	15385	16103.5	15797.6
ENSMUSG00000053931	Cnn3	3	121426541	121458205	+	2003	16854.9	16493.4	16197.7	14597.8	15420.4	15439.8	18917.2	16035.9	16592.5
ENSMUSG00000019132	BC005537	13	24801657	24814013	+	3665	15618	15735.5	16647	16101.7	15841.1	16306.6	16254.4	16025.6	16134
ENSMUSG00000031865	Dctn1	6	83165920	83200117	+	6509	12825.4	16548.6	16832.7	17890.8	17252.2	17123.7	16219.6	16024.4	16865.2
ENSMUSG00000056476	Med12l	3	59006978	59318410	+	10408	12667.2	15839.9	16643.2	18773.5	16761.4	17858.2	16628.6	15981	17082.7
ENSMUSG00000015937	H2afy	13	56073619	56136361	-	6809	13398	16030.5	17162.8	17227.1	15827.7	16073.1	14441.2	15954.6	15447.3
ENSMUSG00000047675	Rps8	4	117153827	117156243	-	1726	17215.3	16784.2	15132.1	14655.4	16084.8	16411.4	17093.7	15946.7	16530
ENSMUSG00000022619	Mapk8ip2	15	89453913	89464468	+	5700	12147.4	15915.1	17319.7	18374.2	16188.3	16671.6	14783	15939.1	15881
ENSMUSG00000006699	Cdc42	4	137319696	137357720	-	2966	16121.6	16256.1	16106.1	15201	15155.5	15068.6	15225.2	15921.2	15149.8
ENSMUSG00000071415	Rpl23	11	97777527	97782437	-	1770	17694.9	16818.5	14803.3	14129.5	16031.4	15546.4	16931.6	15861.6	16169.8
ENSMUSG00000042029	Ncapg2	12	116405402	116463531	+	6604	12761.4	17051.6	16672.1	16909.9	17656.2	19671.7	16621.5	15848.7	17983.1
ENSMUSG00000056201	Cfl1	19	5490485	5494029	+	1148	14785.5	16313.7	16433.6	15720.3	14585.7	14262.2	14587.6	15813.3	14478.5
ENSMUSG00000036745	Ttll7	3	146852367	146984009	+	8105	13092.9	16024.6	16739.9	17135.5	16329.6	17408.8	16040.8	15748.2	16593.1
ENSMUSG00000049353	Rd3	1	191977373	191988282	+	4267	11815.9	16140.8	17818	17191.2	14791.6	15908.8	13771.2	15741.5	14823.8
ENSMUSG00000020894	Vamp2	11	69088490	69092384	+	3809	12865.6	15727.1	17489.1	16873.1	14618	15182.3	14741.8	15738.7	14847.4
ENSMUSG00000027485	Bpifb1	2	154190818	154220369	+	3617	62301.4	300.002	134.29	81.1931	21364.4	44664	359.943	15704.2	22129.5
ENSMUSG00000025261	Huwe1	X	151800807	151935417	+	23509	15775	15049.4	15243.8	16536	15330.2	16342.1	16841.4	15651.1	16171.3
ENSMUSG00000048578	Mlec	5	115142981	115158179	-	6010	15767.5	16129.1	14750.6	15677.8	17714.1	15630.8	15661.1	15581.2	16335.3
ENSMUSG00000069372	Ctxn3	18	57468486	57478134	+	1472	12594.4	16099.8	17275.8	16285.8	14216.2	15225.8	13203.2	15563.9	14215.1
ENSMUSG00000024740	Ddb1	19	10605625	10629813	+	4155	15857.9	15412.1	15206.2	15720.3	14946.3	15117.4	15365.2	15549.1	15143
ENSMUSG00000010277	2610507B11Rik	11	78261752	78290623	+	8798	15884.2	15189.8	15171.1	15890.2	15860	15277.3	16907	15533.8	16014.8
ENSMUSG00000022285	Ywhaz	15	36770770	36794547	-	3999	15899.3	15006.8	16239.1	14796	14470	14977.1	15515.5	15485.3	14987.5
ENSMUSG00000015837	Sqstm1	11	50199366	50210827	-	3356	15600.5	15661.9	14956.4	15709.9	13396	13291.5	14073.4	15482.2	13587
ENSMUSG00000021866	Anxa11	14	25842183	25886804	+	4108	12963.6	14842.1	17007.2	16938.2	14412.1	16066.8	14634.3	15437.8	15037.7
ENSMUSG00000031483	Erlin2	8	27023799	27039433	+	3943	14270.7	14811.2	15949.2	16610.6	14304.1	15664.5	14283	15410.4	14750.6
ENSMUSG00000020149	Rab1	11	20201432	20226856	+	3799	16209.5	15273.3	14892.4	15185.9	15697.5	15271.1	16074	15390.3	15680.9
ENSMUSG00000021792	Fam213a	14	40993740	41013788	-	2948	13356.6	16475.9	16196.4	15367.2	14413.2	15988.7	13348	15349	14583.3
ENSMUSG00000037266	D4Wsu53e	4	134923592	134927671	+	3349	14589.6	15474.7	15998.1	15159.5	14545.6	13527.7	16000.5	15305.5	14691.3
ENSMUSG00000027642	Rpn2	2	157279017	157326319	+	4430	16031.2	15167.2	14930.1	15044.3	15215.6	14749.8	15253.7	15293.2	15073
ENSMUSG00000021248	Tmed10	12	85340614	85374717	-	3526	16444.3	14676.7	14869.8	15049	15197.8	15230.2	16146	15260	15524.7
ENSMUSG00000031748	Gnao1	8	93809966	93969388	+	6785	12102.2	14810.4	15969.3	18108.9	14556.8	14239.1	12622.5	15247.7	13806.1
ENSMUSG00000032349	Elovl5	9	77917364	77984519	+	3522	13644.1	15297.6	16011.9	15962	15998	14822.6	14460.2	15228.9	15093.6
ENSMUSG00000062328	Rpl17	18	75000477	75003381	+	775	16675.3	16163.3	14528.5	13512	15194.5	15653	16667.3	15219.8	15838.3
ENSMUSG00000001506	Col1a1	11	94936224	94953042	+	6563	22713.8	16954.7	10729.4	10257.7	19734	10116.5	16798.7	15163.9	15549.7
ENSMUSG00000038708	Golga4	9	118506318	118582522	+	7535	15319.2	14797.9	15527.5	14787.5	14825	15410.5	15708.6	15108	15314.7
ENSMUSG00000020097	Sgpl1	10	61098642	61147703	-	6143	13208.4	15763.9	15368.1	16063	15900	17805.8	15707.8	15100.8	16471.2
ENSMUSG00000025544	Tm9sf2	14	122107038	122159604	+	3107	15888	15019.3	14636.4	14824.3	15299.1	15485.1	15311.4	15092	15365.2
ENSMUSG00000071659	Hnrnpul2	19	8819401	8834142	+	5726	14505.5	14898.1	15349.3	15432.4	14841.7	15212.5	14276.7	15046.3	14776.9
ENSMUSG00000035530	Eif1	11	100319885	100322096	+	2098	14953.8	15307.6	15580.2	14246.6	14380.9	15177.8	15116.8	15022	14891.9
ENSMUSG00000019189	Rnf145	11	44518964	44565520	+	7786	12692.3	14838	16047.1	16506.7	14000.3	14318.1	13968.2	15021	14095.5
ENSMUSG00000037706	Cd81	7	143052739	143067934	+	2270	13313.9	15187.3	15960.5	15481.4	15284.6	14110.3	14929.3	14985.8	14774.8
ENSMUSG00000021134	Srsf5	12	80945504	80950507	+	3988	15218.7	14053.3	15631.7	15019.8	14774.9	16018.9	16440.3	14980.9	15744.7
ENSMUSG00000038014	Fam120a	13	48879219	48968017	-	5105	14166.5	14793.7	15284	15508.8	14659.2	15038.4	14412.8	14938.2	14703.4
ENSMUSG00000029106	Add1	5	34573664	34632308	+	6066	13784.8	15199	15471	15270.9	14408.8	14463.8	14430.2	14931.4	14434.2
ENSMUSG00000004535	Tax1bp1	6	52713729	52766780	+	6609	16066.3	14579.8	14643.9	14262.6	14630.2	14709.8	15533.7	14888.2	14957.9
ENSMUSG00000029455	Aldh2	5	121566027	121593824	-	4704	17816.7	16004.6	12054.8	13387.4	13458.3	14863.4	13813.1	14815.9	14045
ENSMUSG00000054808	Actn4	7	28893248	28962340	-	5026	15684.6	14388.4	14480.8	14686.5	14042.6	13343.9	14196	14810.1	13860.8
ENSMUSG00000028484	Psip1	4	83455680	83486459	-	5082	12517.8	15181.4	15707	15518.3	15146.6	15922.1	14220.5	14731.1	15096.4
ENSMUSG00000032115	Hyou1	9	44379490	44392369	+	7230	13001.2	14185.3	15428.3	15896.9	15305.8	14519.7	13504.6	14627.9	14443.4
ENSMUSG00000028149	Rap1gds1	3	138925906	139075199	-	3663	11549.7	15042.7	15803.6	16096.1	15615.1	15142.3	14438.1	14623	15065.2
ENSMUSG00000002222	Rmnd5a	6	71388634	71440637	-	6783	12964.8	15027.7	15316.6	15182.2	15992.4	15669.8	14774.3	14622.8	15478.9
ENSMUSG00000034111	Tmed8	12	87166242	87200229	-	7179	11810.8	14961.6	16072.2	15616.5	15405.9	15267.5	14194.4	14615.3	14956
ENSMUSG00000030057	Cnbp	6	87842615	87851106	-	2536	15383.2	14451.9	14715.5	13903.8	14020.4	14091.7	15559.8	14613.6	14557.3
ENSMUSG00000073557	Ppp1r12b	1	134754658	134955942	-	13853	14457.8	15473.9	14720.5	13775.4	14238.5	8278.09	14964.9	14606.9	12493.8
ENSMUSG00000058558	Rpl5	5	107900502	107909005	+	3920	16336.3	15173.9	13173	13705.6	15280.2	15256	15981.5	14597.2	15505.9
ENSMUSG00000024614	Tmx3	18	90510154	90543267	+	4611	12766.4	14302.3	15489.8	15730.7	15000.8	15892.8	14579.7	14572.3	15157.8
ENSMUSG00000063015	Ccni	5	93181933	93206495	-	3303	13160.7	14995.1	15476	14552.4	13911.3	14191.1	14197.6	14546.1	14100
ENSMUSG00000058297	Spock2	10	60106219	60135198	+	5533	10989.6	14693.4	15669.3	16831.5	12543.5	13793.3	12109.1	14546	12815.3
ENSMUSG00000070327	Rnf213	11	119393100	119487418	+	16888	12819.1	14065	13924.8	17374.4	16417.5	16209.8	13866.1	14545.8	15497.8
ENSMUSG00000001472	Tcf25	8	123373824	123404173	+	3765	13457	14311.5	15172.3	14970.7	13756.6	13933.6	14264.8	14477.9	13985
ENSMUSG00000029152	Ociad1	5	73292794	73314077	+	4132	13464.6	14417.6	14828.4	15021.7	14009.2	13961.1	13471.4	14433.1	13813.9
ENSMUSG00000035910	Dcdc2a	13	25056004	25210706	+	8284	11773.2	14015.7	15722	16157.4	14598	14887.4	12605.1	14417.1	14030.2
ENSMUSG00000020484	Xbp1	11	5520659	5525893	+	3248	17681.1	13531.8	13014.9	13410.1	16257.3	14561.5	15241.8	14409.5	15353.5
ENSMUSG00000028756	Pink1	4	138313409	138326307	-	2673	13322.7	14426	15584	14278.7	12979.8	13267.5	15133.4	14402.8	13793.6
ENSMUSG00000029640	Usp12	5	146734809	146795006	-	4639	11395.2	15044.4	15745.9	15388	13403.8	14390.1	13169.2	14393.4	13654.4
ENSMUSG00000022443	Myh9	15	77760587	77842175	-	12928	16546	14319.9	13127.8	13524.3	12758.3	12764.8	14555.9	14379.5	13359.7
ENSMUSG00000034101	Ctnnd1	2	84600071	84650765	-	7319	14781.8	14071.7	13967.5	14691.2	14072.7	14807.5	15150	14378	14676.7
ENSMUSG00000024608	Rps14	18	60774510	60778546	+	1384	14290.8	14912.3	14425.6	13740.5	13832.3	14058.8	14821	14342.3	14237.3
ENSMUSG00000057522	Spop	11	95414080	95493406	+	3159	14014.5	14774.5	14815.9	13692.4	14577.9	15240	14075.8	14324.3	14631.2
ENSMUSG00000029840	Mtpn	6	35508906	35539888	-	3960	14305.9	14385	14331.4	14237.1	14984.1	15311.9	14794.1	14314.9	15030
ENSMUSG00000030161	Gabarapl1	6	129533200	129542331	+	1765	12827.9	15043.5	14743.1	14550.6	13842.3	14086.3	13539.4	14291.3	13822.7
ENSMUSG00000022283	Pabpc1	15	36595661	36608973	-	5768	17442.5	13653.8	13145.4	12824.7	15489.4	15119.2	16301.1	14266.6	15636.6
ENSMUSG00000030717	Nupr1	7	126623249	126627010	-	2452	17860.7	14005.7	12928.3	11950.5	13726.5	14345.7	17832.6	14186.3	15301.6
ENSMUSG00000026175	Vil1	1	74409376	74435559	+	3551	10498.7	14158.6	15737.1	16312.3	13333.7	13916.7	12736.5	14176.6	13329
ENSMUSG00000029810	Tmem176b	6	48833811	48841374	-	2049	17310.7	14000.6	12241.8	13127.8	15279	13698.2	17297	14170.2	15424.8
ENSMUSG00000029614	Rpl6	5	121204481	121209241	+	2433	15012.8	14385.9	14293.8	12985.2	13477.3	14268.4	14986.3	14169.4	14244
ENSMUSG00000061983	Rps12	10	23785211	23787195	-	476	14888.5	14566.4	14080.4	13142	14382	13320.8	14565.4	14169.3	14089.4
ENSMUSG00000025982	Sf3b1	1	54985169	55027478	-	6192	14795.6	13815.1	14017.7	14042.6	14354.2	14107.7	15015.6	14167.7	14492.5
ENSMUSG00000071650	Ganab	19	8898090	8916663	+	3862	12810.4	14068.3	14469.5	15273.7	14573.5	14653	13950	14155.5	14392.1
ENSMUSG00000023088	Abcc1	16	14361558	14475737	+	12366	14058.5	13846.9	13924.8	14710.1	12620.3	14770.2	13260.9	14135.1	13550.5
ENSMUSG00000056851	Pcbp2	15	102470632	102500059	+	2868	14067.3	13894.5	14696.6	13805.7	13579.6	14112.1	13646.2	14116	13779.3
ENSMUSG00000033295	Ptprf	4	118208213	118291405	-	9130	16541	13597.9	12538	13667.8	13508.4	15253.3	13603.5	14086.1	14121.7
ENSMUSG00000028173	Wls	3	159839737	159935833	+	3304	15255.2	13949.7	13367.5	13643.3	13766.6	13760.4	14075	14053.9	13867.3
ENSMUSG00000016319	Slc25a5	X	36795651	36798807	+	1646	15176	14314	13583.4	13136.3	13732.1	14434.5	14184.9	14052.4	14117.2
ENSMUSG00000078566	Bnip3	7	138890836	138909519	-	2265	11915.1	14609.8	15015.4	14658.2	12530.2	13132.5	13393.8	14049.6	13018.8
ENSMUSG00000032549	Rab6b	9	103112074	103185270	+	4734	10585.3	14752.7	15115.8	15669.3	15301.3	14753.3	14253	14030.8	14769.2
ENSMUSG00000022358	Fbxo32	15	58175879	58214892	-	6936	13380.4	13947.2	13972.5	14774.3	15680.8	16230.2	12447.7	14018.6	14786.3
ENSMUSG00000029761	Cald1	6	34598500	34775473	+	7687	15726	14788.7	13496.8	12019.4	13521.8	6214.12	13805.2	14007.7	11180.4
ENSMUSG00000063457	Rps15	10	80292453	80294114	+	630	13966.8	14399.2	14089.2	13337.4	14239.6	13832.3	14152.5	13948.2	14074.8
ENSMUSG00000032437	Stt3b	9	115242607	115310421	-	4195	13413.1	13709.8	14307.6	14356.1	14314.2	13701.8	13828.1	13946.6	13948
ENSMUSG00000056222	Spock1	13	57429295	57907587	-	1320	11000.9	14014.8	14735.6	15912.9	14084.9	14624.5	13314.7	13916.1	14008.1
ENSMUSG00000059796	Eif4a1	11	69666936	69672423	-	4334	14919.9	13462.5	13757.9	13492.2	13307	13384.7	14561.5	13908.1	13751.1
ENSMUSG00000026473	Glul	1	153899944	153909723	+	3329	15761.2	12890	13923.5	13057	12834	12359.9	16168.2	13907.9	13787.3
ENSMUSG00000015839	Nfe2l2	2	75675513	75704641	-	3796	13501	14416	14157	13532.8	16200.5	15463.8	14487.1	13901.7	15383.8
ENSMUSG00000018326	Ywhab	2	163994960	164018588	+	3382	12647.1	14008.2	14346.5	14581.7	14566.8	13549.9	13571.8	13895.9	13896.2
ENSMUSG00000021218	Gdi2	13	3538075	3566261	+	2681	15215	13497.6	13520.7	13301.5	13596.3	13950.5	14036.2	13883.7	13861
ENSMUSG00000021795	Sftpd	14	41172212	41185198	-	1326	14067.3	12738.8	14174.5	14192.7	12546.9	13064.1	11193.8	13793.3	12268.3
ENSMUSG00000019929	Dcn	10	97479500	97518162	+	2084	15007.8	15469.7	12268.1	12289.4	15679.7	8408.64	15577.2	13758.8	13221.9
ENSMUSG00000028557	Rnf11	4	109451098	109484728	-	4263	11911.3	14448.6	14303.8	14309.8	14248.5	14457.6	13932.6	13743.4	14212.9
ENSMUSG00000029126	Nsg1	5	38137193	38159467	-	2140	11204.4	14935.7	14138.1	14666.7	14389.8	15568.6	13654.1	13736.2	14537.5
ENSMUSG00000027506	Tpd52	3	8928626	9004723	-	4454	12820.4	14388.4	14297.5	13406.3	14300.8	14470.9	13619.3	13728.2	14130.3
ENSMUSG00000030704	Rab6a	7	100607410	100641268	+	3728	13012.5	13613.7	14103	14087.9	13995.9	14113.9	13461.1	13704.3	13856.9
ENSMUSG00000044533	Rps2	17	24718116	24721929	+	1830	14097.4	14075.8	13403.9	13081.5	12817.3	13714.2	13329	13664.7	13286.8
ENSMUSG00000017631	Abr	11	76416734	76622314	-	9730	11853.5	13521	14103	15102.9	13299.2	14129	12518.9	13645.1	13315.7
ENSMUSG00000022949	Clic6	16	92485736	92541243	+	3914	14685.1	13487.5	13035	13289.2	12946.4	16620.1	12908.9	13624.2	14158.5
ENSMUSG00000024991	Eif3a	19	60761116	60790693	-	5176	14678.8	13044.6	13632.4	13127.8	13551.8	13089	14201.5	13620.9	13614.1
ENSMUSG00000031812	Map1lc3b	8	121590361	121598760	+	7517	12997.5	13907	13885.9	13612.1	13177.9	13057	14518.8	13600.6	13584.6
ENSMUSG00000038615	Nfe2l1	11	96817414	96829968	-	5441	13386.7	13414	13701.4	13800.9	13166.8	12166.2	12984.9	13575.8	12772.6
ENSMUSG00000019087	Atp6ap1	X	74297097	74304721	+	3026	12859.3	13650.5	13889.6	13871.7	13157.9	13076.6	12884.4	13567.8	13039.6
ENSMUSG00000031626	Sorbs2	8	45507788	45827906	+	19438	13725.7	13771.7	13912.2	12822.8	12605.9	8315.39	13718.2	13558.1	11546.5
ENSMUSG00000020460	Rps27a	11	29545846	29548109	-	1972	13410.6	14059.1	13779.2	12954.1	13637.5	14199.1	14101.9	13550.7	13979.5
ENSMUSG00000022629	Kif21a	15	90933276	91049948	-	6475	12992.4	13634.6	13811.8	13757.5	13013.2	14397.2	13783.1	13549.1	13731.1
ENSMUSG00000032186	Tmod2	9	75565621	75611325	-	10391	11073.8	13914.6	14764.4	14245.6	13380.4	13339.4	13254.6	13499.6	13324.8
ENSMUSG00000027422	Rrbp1	2	143947395	144011263	-	8786	17342.1	12397.8	12613.3	11634.2	14063.8	13628.1	15262.4	13496.8	14318.1
ENSMUSG00000004655	Aqp1	6	55336432	55348555	+	2627	14602.2	14669.2	13516.9	11152.7	13459.5	6516.97	13907.3	13485.2	11294.6
ENSMUSG00000032096	Arcn1	9	44741564	44767845	-	6084	14760.4	13270.3	13096.5	12729.4	13579.6	12963.8	13955.5	13464.1	13499.6
ENSMUSG00000091337	Eid1	2	125673100	125675638	+	2539	11473.1	13817.6	14642.7	13915.2	13630.8	13732	13474.5	13462.1	13612.5
ENSMUSG00000024900	Cpt1a	19	3323301	3385732	+	4300	11514.5	13080.6	14190.9	14961.2	13132.3	13395.4	12315.6	13436.8	12947.7
ENSMUSG00000026817	Ak1	2	32621758	32646805	+	2793	10248.8	13586.2	14991.6	14855.5	12644.8	13926.5	12028.4	13420.5	12866.6
ENSMUSG00000030770	Parva	7	112427505	112591692	+	10157	12810.4	13885.3	13673.8	13182.5	13311.4	13883.9	13961	13388	13718.8
ENSMUSG00000036594	H2-Aa	17	34282744	34287827	-	1874	12693.6	14041.6	13614.8	13189.2	13378.2	9877.58	10766.7	13384.8	11340.8
ENSMUSG00000059149	Mfsd4	1	132022806	132068062	-	7187	13429.4	13402.3	13023.7	13597	12500.1	12798.6	13140.7	13363.1	12813.1
ENSMUSG00000028788	Ptp4a2	4	129811219	129850003	+	4377	13321.4	13452.4	13469.2	13118.3	13252.5	12234.6	13287.8	13340.4	12925
ENSMUSG00000001143	Lman2l	1	36422065	36445271	-	5995	10177.2	13267.8	14410.5	15447.5	14291.9	14744.4	12250.7	13325.7	13762.4
ENSMUSG00000017493	Igfbp4	11	99041244	99054392	+	4416	13881.4	14722.6	12797.8	11810.8	15178.9	7384.65	13555.2	13303.2	12039.6
ENSMUSG00000048148	Nwd1	8	72646711	72714746	+	8701	11463	13409	14089.2	14237.1	13068.8	13763.1	12016.6	13299.6	12949.5
ENSMUSG00000047907	Tshz2	2	169633013	170071816	+	7781	11559.7	13933	13857	13820.8	13145.6	14648.5	12884.4	13292.6	13559.5
ENSMUSG00000069662	Marcks	10	37133375	37138920	-	4048	11754.3	13711.5	14303.8	13378	14190.6	12344.8	12581.4	13286.9	13038.9
ENSMUSG00000022477	Aco2	15	81872309	81915133	+	3892	13413.1	13336.3	13465.4	12925.8	12305.4	12744.4	12535.5	13285.1	12528.4
ENSMUSG00000005103	Wdr1	5	38526814	38561666	-	2948	12563	13580.3	13534.5	13400.6	12201.9	12302.1	12181.1	13269.6	12228.4
ENSMUSG00000056596	Trnp1	4	133491100	133498550	-	1654	9124.96	13220.1	15577.7	14856.4	11586.4	11706.2	10742.9	13194.8	11345.2
ENSMUSG00000022982	Sod1	16	90220742	90226322	+	646	13435.7	13720.7	12869.3	12728.4	12071.7	13409.6	11977.8	13188.5	12486.4
ENSMUSG00000028656	Cap1	4	122859047	122886056	-	3494	12481.4	13743.3	13803	12689.7	12811.7	12740.9	12565.6	13179.4	12706.1
ENSMUSG00000032485	Scap	9	110333288	110384946	+	5205	10658.1	13305.4	13663.7	15065.1	12848.5	12742.6	12072.7	13173.1	12554.6
ENSMUSG00000042613	Pbxip1	3	89436706	89450952	+	4674	13100.4	13891.2	13504.3	12159.1	12010.5	7870.45	12852.7	13163.8	10911.2
ENSMUSG00000007817	Zmiz1	14	25459185	25666743	+	12523	11721.7	12914.3	14071.6	13910.5	13575.2	13669.8	12795.8	13154.5	13346.9
ENSMUSG00000057098	Ebf1	11	44617317	45008091	+	9756	10487.4	13666.4	14411.7	14033.2	13763.3	13608.5	12411.3	13149.7	13261
ENSMUSG00000018339	Gpx3	11	54902453	54910377	+	1813	17142.4	14601.5	11654.4	9022.82	13785.5	7942.39	14101.9	13105.3	11943.3
ENSMUSG00000020263	Appl2	10	83600033	83648738	-	5949	13065.3	12757.2	13666.2	12865.3	12335.4	13517.1	13584.5	13088.5	13145.7
ENSMUSG00000033880	Lgals3bp	11	118392751	118402092	-	2847	14657.5	12688.7	12319.6	12683.1	11804.6	13549.9	10774.6	13087.2	12043
ENSMUSG00000078812	Eif5a	11	69916714	69921958	-	2377	13458.3	13089.8	13274.7	12506.6	12810.6	12781.7	13249.9	13082.3	12947.4
ENSMUSG00000078578	Ube2d3	3	135438297	135467178	+	2675	13405.5	12847.4	13553.3	12503.7	12619.2	13231.1	13610.6	13077.5	13153.6
ENSMUSG00000028759	Hp1bp3	4	138216296	138244683	+	8433	12159.9	13256.1	13366.3	13464.8	12903	12780.8	13654.1	13061.8	13112.6
ENSMUSG00000049470	Aff4	11	53350833	53421830	+	13450	13575.1	12597.6	12799	13196.7	12680.4	13365.2	14229.2	13042.1	13424.9
ENSMUSG00000061981	Flot2	11	78037931	78060434	+	2740	10148.3	13518.5	14129.4	14305.1	12322.1	12714.2	12439	13025.3	12491.8
ENSMUSG00000020358	Hnrnpab	11	51600100	51606847	-	2782	13961.8	12798.1	12849.2	12435.8	12659.3	12832.3	12938.2	13011.2	12809.9
ENSMUSG00000024125	Sbpl	17	23953085	23954919	-	870	51942.1	42.6186	30.1212	16.9939	11097.9	46495.3	314.06	13008	19302.4
ENSMUSG00000058070	Eml1	12	108370957	108539617	+	7436	10753.6	13334.6	13956.2	13967.1	12771.7	12623.6	11545.1	13002.9	12313.5
ENSMUSG00000020788	Atp2a3	11	72961169	72993044	+	5281	21306.2	10753.3	9973.89	9884.79	14171.7	14522.4	19557.2	12979.5	16083.8
ENSMUSG00000036256	Igfbp7	5	77349240	77408045	-	1213	12473.8	13466.7	13794.3	12131.8	13400.5	5337.55	13561.6	12966.6	10766.5
ENSMUSG00000032383	Ppib	9	66060169	66066629	+	960	13072.8	12900.1	12909.5	12904	13327	13041.9	13900.9	12946.6	13423.3
ENSMUSG00000062270	Morf4l1	9	90091671	90114820	-	1981	13548.7	13056.3	12738.8	12391.4	12292	11938.9	12795.8	12933.8	12342.2
ENSMUSG00000070733	Fryl	5	73020322	73256618	-	14668	11736.8	12303.4	13247.1	14439.2	12667.1	12677.8	12496.8	12931.6	12613.9
ENSMUSG00000020850	Prpf8	11	75486816	75509449	+	7461	12919.6	13220.1	12600.7	12976.7	12107.3	13132.5	13168.4	12929.3	12802.7
ENSMUSG00000037419	Endod1	9	14353990	14381242	-	4470	12817.9	13505.9	12446.3	12853.1	11573.1	8707.05	12387.6	12905.8	10889.2
ENSMUSG00000066306	Numa1	7	101969843	102014959	+	7195	12014.3	13151.6	13040	13336.4	12755	13502	13068.7	12885.6	13108.6
ENSMUSG00000029992	Gfpt1	6	87042846	87092197	+	7419	16949.1	11476.1	11336.9	11764.5	14301.9	15024.2	14005.3	12881.6	14443.8
ENSMUSG00000058655	Eif4b	15	102073773	102097172	+	3853	13663	12959.4	12458.9	12405.5	12277.5	12643.2	13632	12871.7	12850.9
ENSMUSG00000036371	Serbp1	6	67266979	67289302	+	6685	13493.4	12849.9	12610.8	12492.4	12831.8	13105	12923.1	12861.6	12953.3
ENSMUSG00000026090	2010300C02Rik	1	37611677	37720085	-	5075	11422.8	13336.3	13573.4	13098.5	11521.9	13411.4	12598	12857.8	12510.4
ENSMUSG00000036333	Kidins220	12	24974932	25059697	+	7402	11970.3	12851.6	12885.6	13480.9	12943.1	12716.9	14007.7	12797.1	13222.6
ENSMUSG00000060938	Rpl26	11	68901583	68906989	+	1444	13131.8	13155.8	12964.7	11826.8	12494.6	13070.3	13139.1	12769.8	12901.3
ENSMUSG00000006373	Pgrmc1	X	36598206	36606079	+	1857	16564.8	12476.4	10480.9	11517.1	12550.2	15708	14173.8	12759.8	14144
ENSMUSG00000014867	Surf4	2	26920040	26933928	-	3281	13036.4	12655.2	12289.5	12807.7	12855.1	11786.1	13404.1	12697.2	12681.8
ENSMUSG00000007850	Hnrnph1	11	50376990	50386528	+	5842	12164.9	12539.1	13119	12911.6	13045.5	13752.4	13128.8	12683.7	13308.9
ENSMUSG00000015143	Actn1	12	80167542	80260371	-	3805	13912.8	12781.4	12763.9	11268.8	11109	7694.6	12988	12681.7	10597.2
ENSMUSG00000001924	Uba1	X	20658326	20683179	+	4819	12167.5	12697.8	12561.8	13254.3	12560.2	12515.3	12496.8	12670.4	12524.1
ENSMUSG00000020027	Socs2	10	95385362	95417180	-	9531	11091.3	12927.7	13584.7	12947.5	13368.2	12619.2	11682.7	12637.8	12556.7
ENSMUSG00000020333	Acsl6	11	54303798	54364756	+	9914	9470.27	12738.8	13820.6	14483.5	11722.2	13278.2	10999.2	12628.3	11999.9
ENSMUSG00000019877	Serinc1	10	57515774	57532530	-	5150	12359.6	12621	12565.6	12945.6	12651.5	11855.4	13272	12622.9	12593
ENSMUSG00000021756	Il6st	13	112475008	112506860	+	5207	13734.5	12337.7	11795	12611.4	12830.7	11551.7	12989.6	12619.6	12457.3
ENSMUSG00000009630	Ppp2cb	8	33599621	33619794	+	1826	10425.8	13539.4	13759.1	12727.5	12302	13199.1	12624.9	12613	12708.7
ENSMUSG00000093674	Rpl41	10	128548114	128549305	-	1168	13415.6	13379.7	11742.3	11895.7	13128.9	12670.7	13432.6	12608.3	13077.4
ENSMUSG00000032570	Atp2c1	9	105403539	105521257	-	7272	11817.1	12951.9	12895.6	12763.4	13588.5	13300.4	13381.2	12607	13423.4
ENSMUSG00000053617	Sh3pxd2a	19	47260174	47464411	-	10464	11385.2	12532.4	12662.2	13776.4	12807.3	12137.8	13582.9	12589	12842.7
ENSMUSG00000000740	Rpl13	8	123102350	123105244	+	2352	13006.2	13086.4	12476.5	11718.2	12384.4	12382.1	12868.6	12571.8	12545
ENSMUSG00000051251	Nhlh1	1	172052292	172057573	-	2464	9697.55	13654.7	13273.4	13645.2	14744.9	13970	12036.3	12567.7	13583.7
ENSMUSG00000024143	Rhoq	17	86963082	87000069	+	4151	11571	13087.3	12491.5	13045.7	11986	12771.1	11802.2	12548.9	12186.4
ENSMUSG00000061315	Naca	10	128035346	128048637	+	7034	13334	12715.4	12487.8	11533.2	12607	12178.7	12893.9	12517.6	12559.8
ENSMUSG00000005161	Prdx2	8	84969587	84974834	+	3050	11534.6	12782.2	12317.1	13431.8	12315.4	12294.1	10939.9	12516.4	11849.8
ENSMUSG00000056973	Ces1d	8	93166068	93197838	-	2369	16869.9	11847.1	9549.68	11786.2	12073.9	15488.7	12920.8	12513.2	13494.4
ENSMUSG00000068823	Csde1	3	103020546	103058189	+	4201	13273.7	12473.9	12835.4	11464.3	11872.5	11899.8	12747.5	12511.8	12173.3
ENSMUSG00000004668	Abca13	11	9191942	9684259	+	19737	11900	12637.7	12196.6	13224.1	11321.6	13794.2	11924.8	12489.6	12346.8
ENSMUSG00000028639	Ybx1	4	119277981	119294604	-	2531	12403.5	12795.6	12967.2	11710.7	12354.3	12449.6	12321.1	12469.3	12375
ENSMUSG00000031708	Tecr	8	83571700	83594491	-	1334	10376.9	12732.1	13150.4	13521.5	11730	11269.3	11284.8	12445.2	11428
ENSMUSG00000027624	Epb4.1l1	2	156420909	156543214	+	11528	10181	12568.3	13603.5	13333.6	11217	12261.3	10890.9	12421.6	11456.4
ENSMUSG00000038900	Rpl12	2	32961559	32964496	+	2612	13426.9	12457.2	12201.6	11573.8	12237.5	12455.8	13325	12414.9	12672.8
ENSMUSG00000001891	Ugp2	11	21321138	21371201	-	3069	10919.3	12436.3	13032.4	13252.4	11251.5	11644	11297.5	12410.1	11397.7
ENSMUSG00000095079	Igha	12	113258768	113260236	-	1034	4281.84	7108.12	6358.09	31827.7	4315.84	1294.87	14234	12393.9	6614.89
ENSMUSG00000030413	Pglyrp1	7	18884690	18890438	+	681	22587	8836.26	8934.71	9168.21	12216.3	16897.2	8889.41	12381.5	12667.7
ENSMUSG00000037012	Hk1	10	62268855	62379908	-	8532	11334.9	13181.7	12317.1	12661.4	10957.6	11093.4	10755.6	12373.8	10935.5
ENSMUSG00000030605	Mfge8	7	79133769	79149060	-	2125	10459.7	12328.5	12964.7	13729.2	11843.5	11869.6	10708.9	12370.5	11474
ENSMUSG00000034160	Ogt	X	101640060	101684351	+	8045	10864.1	11626.5	13183.1	13800.9	13066.6	13039.3	13464.2	12368.6	13190
ENSMUSG00000018379	Srsf1	11	88047373	88053755	+	5710	11419.1	12294.2	12790.2	12917.3	12317.6	12831.4	12236.5	12355.2	12461.8
ENSMUSG00000010095	Slc3a2	19	8706882	8723369	-	2958	12748.8	12748.8	12008.3	11899.5	12640.4	11988.6	13282.3	12351.4	12637.1
ENSMUSG00000031176	Dynlt3	X	9654267	9663003	-	2576	11365.1	12623.5	12732.5	12656.7	12862.9	13202.7	12392.3	12344.4	12819.3
ENSMUSG00000025935	Tram1	1	13564702	13589864	-	2888	14143.9	12952.7	12115	10145.4	13675.4	11313.7	13234	12339.2	12741
ENSMUSG00000039004	Bmp6	13	38345716	38499728	+	2410	9725.18	11996.7	13875.8	13698	11341.6	11416.7	10549.9	12323.9	11102.7
ENSMUSG00000004460	Dnajb11	16	22857845	22879634	+	3236	11417.8	12132.1	12684.8	12908.8	12828.4	12324.3	11714.4	12285.9	12289
ENSMUSG00000031438	Rnf128	X	139563316	139673145	+	3464	11054.9	12404.5	12743.8	12909.7	11963.7	13295	12050.6	12278.2	12436.4
ENSMUSG00000029076	Sdf4	4	155992872	156013610	+	6115	11602.4	12284.2	12718.7	12390.4	12279.8	12375.8	12342.5	12248.9	12332.7
ENSMUSG00000019978	Epb4.1l2	10	25359798	25523519	+	4464	10253.8	12280.9	13076.4	13384.6	11990.4	12186.7	12283.2	12248.9	12153.4
ENSMUSG00000018965	Ywhah	5	33018816	33027966	+	2274	10199.8	12445.5	13579.6	12708.6	11624.3	12406.9	12090.9	12233.4	12040.7
ENSMUSG00000009927	Rps25	9	44407714	44410405	+	683	12766.4	12947.7	11989.5	11226.4	12343.2	12160.9	13348.7	12232.5	12617.6
ENSMUSG00000028464	Tpm2	4	43514711	43523765	-	2909	11622.5	14154.4	12635.9	10479.6	11083.4	4141.27	12148.7	12223.1	9124.45
ENSMUSG00000007458	M6pr	6	122308720	122317680	+	4170	12544.2	12372.8	11992	11853.2	11822.4	11763	11811.7	12190.5	11799
ENSMUSG00000061477	Rps7	12	28630847	28635953	-	961	12244.1	12710.4	12146.4	11651.2	12280.9	12191.1	12554.5	12188	12342.2
ENSMUSG00000027423	Snx5	2	144250123	144270906	-	4177	9831.91	12749.7	13405.2	12752	12602.5	11967.3	10860.8	12184.7	11810.2
ENSMUSG00000022548	Apod	16	31296192	31314808	-	2577	12697.3	13533.5	12156.4	10290.8	13313.7	5937.03	15306.7	12169.5	11519.1
ENSMUSG00000024687	Osbp	19	11965844	11994105	+	4578	11151.6	12356.1	12374.8	12787	12119.5	12064.1	12106.7	12167.4	12096.8
ENSMUSG00000024308	Tapbp	17	33915899	33929288	+	3296	10908	11953.3	12613.3	13157.1	11026.6	10375.8	10219.2	12157.9	10540.6
ENSMUSG00000028234	Rps20	4	3831334	3835665	-	4080	12064.5	12898.4	11980.7	11684.3	12168.5	12221.3	12692.9	12157	12360.9
ENSMUSG00000074748	Atxn7l3b	10	112925438	112929026	-	3589	11272.2	12053.6	12719.9	12496.2	13151.2	13530.4	12236.5	12135.5	12972.7
ENSMUSG00000047730	Fcgbp	7	28071236	28120862	+	10497	11597.4	12349.4	12436.3	12149.7	12700.5	12579.2	12905	12133.2	12728.2
ENSMUSG00000073421	H2-Ab1	17	34263209	34269418	+	1637	11572.3	12410.4	12633.3	11907.1	12051.6	9305.64	10023	12130.8	10460.1
ENSMUSG00000015291	Gdi1	X	74304998	74311862	+	4296	10708.4	12068.6	12452.6	13273.2	11565.3	11950.4	11885.2	12125.7	11800.3
ENSMUSG00000039270	Megf9	4	70427065	70534995	-	8226	10230	11960	13161.7	13091.9	12791.7	12849.2	12515.7	12110.9	12718.9
ENSMUSG00000036395	Glb1l2	9	26763044	26806468	-	5031	9246.76	12289.2	13252.1	13624.4	11747.8	13120.1	11856.8	12103.1	12241.6
ENSMUSG00000022139	Mbnl2	14	120275669	120431697	+	4552	12728.7	11839.6	12019.6	11797.5	12684.9	13178.7	12422.4	12096.4	12762
ENSMUSG00000027223	Mapk8ip1	2	92383676	92401263	-	4644	8733.19	12838.2	13179.3	13608.3	11282.6	12088.1	10954.9	12089.8	11441.9
ENSMUSG00000024098	Twsg1	17	65923066	65951187	-	4046	12011.8	12054.4	12133.8	12120.4	12293.1	11937.1	12135.2	12080.1	12121.8
ENSMUSG00000035247	Hectd1	12	51743722	51829536	-	9048	14116.3	11421.8	11131	11510.5	12147.3	13135.2	12712.7	12044.9	12665.1
ENSMUSG00000012848	Rps5	7	12922290	12926686	+	1734	12427.4	12636.8	11781.2	11317	12200.8	12002.8	12927.9	12040.6	12377.2
ENSMUSG00000027620	Rbm39	2	156147239	156180238	-	6946	12013	12021	12020.9	12033.6	12308.7	12646.7	12186.6	12022.1	12380.7
ENSMUSG00000026421	Csrp1	1	135720061	135752232	+	1956	13870.1	11171.1	11973.2	11056.4	10786.3	8189.28	12371	12017.7	10448.8
ENSMUSG00000030122	Ptms	6	124913681	124917946	-	1554	10713.4	12120.4	12476.5	12747.3	11637.6	10892.7	11083.9	12014.4	11204.7
ENSMUSG00000042978	Sbk1	7	126272619	126294999	+	4092	9207.84	11847.1	13949.9	13046.6	12292	12154.7	11504.7	12012.9	11983.8
ENSMUSG00000024359	Hspa9	18	34937414	34954357	-	3932	12507.7	11838.8	11748.5	11936.3	11366.1	11646.7	11751.6	12007.8	11588.1
ENSMUSG00000026667	Uhmk1	1	170193420	170215397	-	8101	11166.7	11986.7	12531.7	12318.7	12403.3	12503.7	11749.2	12000.9	12218.7
ENSMUSG00000008668	Rps18	17	33951999	33956001	-	2491	11861.1	12607.6	12004.6	11503.9	11930.3	12303.9	12756.2	11994.3	12330.2
ENSMUSG00000023067	Cdkn1a	17	29090979	29100722	+	2223	9782.94	12009.3	13055	13103.2	11849.1	12512.6	11051.4	11987.6	11804.4
ENSMUSG00000038991	Txndc5	13	38500273	38528824	-	4298	13079.1	11999.2	11372	11490.7	13161.2	10956.6	13575	11985.3	12564.3
ENSMUSG00000040462	Os9	10	127094259	127121160	-	4049	12262.9	11838.8	11904.2	11808.9	11839.1	11669.8	13079	11953.7	12195.9
ENSMUSG00000032116	Stt3a	9	36731275	36767679	-	7017	11976.6	11689.2	12379.8	11615.3	11712.2	11523.3	11443.8	11915.2	11559.8
ENSMUSG00000030302	Atp2b2	6	113745669	114042613	-	10774	8960.47	11802	13060.1	13820.8	12127.3	12186.7	11559.3	11910.8	11957.8
ENSMUSG00000021087	Rtn1	12	72211752	72409054	-	4003	9143.8	11995.9	12773.9	13648	12017.1	13033	11836.2	11890.4	12295.5
ENSMUSG00000000826	Dnajc5	2	181520485	181555133	+	6953	10202.3	12381.1	12278.2	12686.9	11745.6	12184.9	11913.7	11887.1	11948.1
ENSMUSG00000032966	Fkbp1a	2	151542483	151561692	+	3857	10609.2	12120.4	12520.4	12179.9	11586.4	11357.2	11112.4	11857.5	11352
ENSMUSG00000007815	Rhoa	9	108306205	108337939	+	2126	12511.5	11629.9	11802.5	11416.1	11471.8	10963.7	11786.4	11840	11407.3
ENSMUSG00000020402	Vdac1	11	52360860	52389397	+	2620	11598.6	11696.7	12079.9	11942.9	11053.4	11419.3	11365.5	11829.5	11279.4
ENSMUSG00000037280	Galnt6	15	100691813	100729376	-	3871	9916.04	11281.4	11741	14374	13416	11945.1	9077.69	11828.1	11479.6
ENSMUSG00000025794	Rpl14	9	120571517	120574653	+	935	11925.1	12512.3	11581.6	11288.7	11629.8	11248.8	12536.3	11826.9	11805
ENSMUSG00000060586	H2-Eb1	17	34305883	34316199	+	1178	11100.1	12457.2	12342.2	11403.9	11691	8747.02	9568.95	11825.8	10002.3
ENSMUSG00000021910	Nisch	14	31170930	31216946	-	13198	10899.2	11674.2	11796.2	12880.4	12257.5	11895.4	11943.8	11812.5	12032.2
ENSMUSG00000032042	Srpr	9	35200175	35247973	+	3364	12810.4	11478.6	11546.5	11404.8	12945.3	11613	13366.9	11810.1	12641.7
ENSMUSG00000037351	Actr1b	1	36699202	36714422	-	3186	9559.43	12077.8	12918.2	12591.5	11432.9	11980.6	11697.8	11786.7	11703.7
ENSMUSG00000023036	Pcdhgc4	18	37674335	37841873	+	26094	11063.7	12000.9	11966.9	12058.1	10827.4	11193.8	10928.8	11772.4	10983.3
ENSMUSG00000029371	Cxcl5	5	90759299	90761625	+	1655	15781.3	12247.4	7185.17	11675.8	13696.5	4760.28	10480.3	11722.4	9645.69
ENSMUSG00000001525	Tubb5	17	35833926	35838306	-	3322	10344.2	11909.8	12029.7	12601.9	11448.4	11209.8	10195.5	11721.4	10951.2
ENSMUSG00000054580	Pla2r1	2	60417543	60553308	-	9618	8981.82	12190.6	12973.5	12718	11530.8	12735.5	10924.1	11716	11730.1
ENSMUSG00000090063	Dlx6as1	6	6820189	6871592	-	5230	10532.6	10921.2	13584.7	11820.2	11972.6	11399.8	10576	11714.7	11316.1
ENSMUSG00000021709	Erbb2ip	13	103818787	103920514	-	6591	13518.6	11227.1	10621.5	11479.4	10973.2	12579.2	12854.3	11711.6	12135.6
ENSMUSG00000055447	Cd47	16	49855618	49915010	+	5277	9526.78	11944.1	12879.3	12466.9	13731	13787.1	11780	11704.3	13099.4
ENSMUSG00000024853	Sf3b2	19	5273923	5295455	-	3231	11705.4	11776.1	11646.9	11654	11262.6	11789.7	11228.6	11695.6	11427
ENSMUSG00000054986	Sec14l3	11	4064841	4077736	+	2784	26052.7	8900.61	2694.59	8833.05	9096.87	29673.6	10874.2	11620.2	16548.2
ENSMUSG00000031818	Cox4i1	8	120668222	120674207	+	1550	11346.2	11822.9	11869	11439.7	10760.7	11059.7	11344.1	11619.5	11054.8
ENSMUSG00000060743	H3f3a	1	180800832	180813943	-	3504	11726.7	12040.2	11491.2	11121.6	11784.5	12117.4	11804.6	11594.9	11902.2
ENSMUSG00000024277	Mapre2	18	23752333	23893861	+	10202	9178.96	12062.7	12366	12762.4	12919.7	12800.4	12140.8	11592.5	12620.3
ENSMUSG00000074746	Pdzd8	19	59296084	59345780	-	7076	10724.7	11380.8	12063.5	12150.6	11280.4	11620.1	11523.7	11579.9	11474.7
ENSMUSG00000007440	Pcdhac1	18	36930285	37187657	+	24670	9466.51	11705.1	12701.1	12411.2	11602	12757.7	11528.5	11571	11962.7
ENSMUSG00000053641	Dennd4a	9	64811340	64919667	+	8645	9579.52	11578.1	12034.7	12982.4	12348.8	12670.7	10981	11543.7	12000.2
ENSMUSG00000047187	Rab2a	4	8535644	8607778	+	2133	11653.9	11832.9	11610.5	11009.2	11503	11115.6	11529.3	11526.6	11382.6
ENSMUSG00000032085	Tagln	9	45929628	45936058	-	1586	11386.4	13287	11709.6	9653.48	11257	4298.46	9725.58	11509.1	8427.02
ENSMUSG00000004040	Stat3	11	100885098	100939540	-	9527	12289.3	10983.1	10964.1	11472.8	10419	9718.61	10665.4	11427.3	10267.7
ENSMUSG00000029030	Tprgl	4	154157485	154160666	-	2242	9499.15	11604.8	12584.4	12003.4	11237	10881.1	11342.6	11422.9	11153.6
ENSMUSG00000036275	9530068E07Rik	11	52396428	52408728	+	3296	11347.5	11577.2	11255.3	11508.6	11411.7	11514.4	11345.7	11422.2	11423.9
ENSMUSG00000049517	Rps23	13	90923131	90924942	+	756	11736.8	12305.9	11424.7	10214.3	11694.4	11465.5	11848.9	11420.4	11669.6
ENSMUSG00000003316	Glg1	8	111154421	111259216	-	7090	11419.1	11617.3	11088.4	11528.5	11693.3	11279.9	11593.3	11413.3	11522.2
ENSMUSG00000022425	Enpp2	15	54838898	54920146	-	3473	10501.2	11962.5	12674.8	10464.5	9036.77	5145.72	12356.7	11400.7	8846.41
ENSMUSG00000021679	S100z	13	95477301	95478655	-	300	9340.94	10698.9	13309.8	12191.2	10220.9	10970.8	8773.12	11385.2	9988.29
ENSMUSG00000021577	Sdha	13	74322254	74350280	-	3883	11623.8	11336.6	11461.1	11059.3	10943.2	10956.6	10967.6	11370.2	10955.8
ENSMUSG00000022463	Srebf2	15	82147266	82205376	+	4989	10872.9	11199.5	11551.5	11843.8	10594.8	10875.8	10247.7	11366.9	10572.8
ENSMUSG00000029407	Uso1	5	92137938	92202794	+	3897	11227	11095.9	11464.9	11570	12072.8	11656.5	11855.2	11339.4	11861.5
ENSMUSG00000071172	Srsf3	17	29032673	29043366	+	5109	10974.6	11504.5	11404.6	11419.9	11174.7	11869.6	10303.1	11325.9	11115.8
ENSMUSG00000027273	Snap25	2	136713453	136782428	+	6791	8978.05	11974.2	12318.3	11930.7	10089.6	11815.4	10638.5	11300.3	10847.8
ENSMUSG00000052534	Pbx1	1	168153527	168432270	-	11866	11465.5	11319	11502.5	10868.5	10666.1	10955.8	11518.2	11288.9	11046.7
ENSMUSG00000035545	Leng8	7	4137039	4148173	+	6391	8831.14	10348.8	12330.9	13576.2	10604.9	11364.3	12830.6	11271.8	11599.9
ENSMUSG00000094483	Purb	11	6467599	6476076	-	8478	11464.3	10845.2	11546.5	11230.1	11390.6	11991.3	12575.9	11271.5	11985.9
ENSMUSG00000005683	Cs	10	128337832	128362479	+	2828	10355.5	11196.2	11916.7	11526.6	10756.2	10726.6	10853.7	11248.7	10778.8
ENSMUSG00000026219	Trip12	1	84721189	84839304	-	9632	11852.3	10821.8	10929	11200.9	10826.3	11126.3	10867.9	11201	10940.2
ENSMUSG00000059291	Rpl11	4	136028265	136053428	-	2697	11749.3	11310.7	10910.2	10802.5	11119	11170.7	11780.8	11193.1	11356.8
ENSMUSG00000027002	Nckap1	2	80500512	80581380	-	4964	11445.4	11017.3	11171.2	11083.8	10922	11200.9	11383.7	11179.4	11168.9
ENSMUSG00000071644	Eef1g	19	8967041	8978479	+	2600	11820.9	11357.4	11152.4	10308.7	11288.2	11330.5	11262.7	11159.9	11293.8
ENSMUSG00000039361	Picalm	7	90130232	90209447	+	4174	11615	11186.1	10971.7	10864.8	10968.8	10128	11235.8	11159.4	10777.5
ENSMUSG00000026883	Dab2ip	2	35558266	35730994	+	8366	9764.1	11035.7	11928	11786.2	10640.5	10931.8	11155.1	11128.5	10909.1
ENSMUSG00000024335	Brd2	17	34112023	34122634	-	7285	11650.1	11049.1	11052	10640.1	10336.6	10675.1	11733.4	11097.8	10915
ENSMUSG00000022456	Sept3	15	82274935	82294442	+	4971	8450.67	11513.7	11889.1	12521.7	10650.5	11490.4	9216.92	11093.8	10452.6
ENSMUSG00000090733	Rps27	3	90212725	90213615	-	255	12315.6	12082	9491.95	10441.8	12397.7	11585.4	13097.2	11082.8	12360.1
ENSMUSG00000032575	Manf	9	106838312	106891979	-	3524	10050.4	11052.4	11055.7	12169.5	11935.9	10604.1	10293.6	11082	10944.5
ENSMUSG00000028757	Ddost	4	138304730	138312628	+	2120	10618	10999.8	11350.7	11344.4	10978.8	10787	10538	11078.2	10767.9
ENSMUSG00000026721	Rabgap1l	1	160219174	160792938	-	9489	10817.6	10675.6	11336.9	11476.5	10904.2	11493.9	10035.7	11076.6	10811.3
ENSMUSG00000018474	Chd3	11	69343273	69369406	-	8443	11395.2	11516.2	10857.4	10521.1	12623.7	11396.3	11856	11072.5	11958.6
ENSMUSG00000003458	Ncstn	1	172066013	172082795	-	3975	9942.41	10821.8	11670.7	11807.9	10716.1	10861.6	10807	11060.7	10794.9
ENSMUSG00000068267	Cenpb	2	131177291	131180012	-	2722	11100.1	10915.4	11565.3	10593.8	10515.8	10360.7	11052.2	11043.7	10642.9
ENSMUSG00000035770	Dync1li2	8	104417674	104443047	-	4633	9988.87	10939.6	12043.5	11189.5	11099	11559.7	11364.7	11040.4	11341.1
ENSMUSG00000075602	Ly6a	15	74994878	74997634	-	819	14538.2	10100.6	9189.48	10281.3	9999.44	10358.1	8323.78	11027.4	9560.42
ENSMUSG00000026822	Lcn2	2	32384633	32387797	-	2302	10289	9702.01	10907.6	13200.5	9723.44	5675.92	8212.24	11024.8	7870.53
ENSMUSG00000079477	Rab7	6	87999106	88045270	-	2610	11049.9	11209.5	11192.5	10634.4	10637.1	10444.2	11130.5	11021.6	10737.3
ENSMUSG00000043962	Thrap3	4	126164082	126202760	-	9234	10252.6	10793.4	11602.9	11423.7	10640.5	11619.2	11076.8	11018.1	11112.1
ENSMUSG00000038042	Ptpdc1	13	48577873	48625573	-	4310	8185.72	11747.7	11870.3	12194.1	12097.3	12679.6	11463.6	10999.4	12080.1
ENSMUSG00000029291	Rufy3	5	88583574	88642671	+	3986	8622.7	11034.9	12241.8	12093	11028.9	11996.6	10536.4	10998.1	11187.3
ENSMUSG00000032479	Map4	9	109931458	110083947	+	13782	10453.5	10552.7	11595.4	11349.1	9956.03	8077.38	9402.03	10987.7	9145.15
ENSMUSG00000046364	Rpl27a	7	109519147	109522367	+	2774	11313.6	11569.7	10277.6	10713.7	11499.6	10746.2	11521.3	10968.7	11255.7
ENSMUSG00000025473	Adam8	7	139978932	139992562	-	4638	12927.1	10782.5	9996.48	10149.1	9634.4	11253.3	8165.57	10963.8	9684.41
ENSMUSG00000040760	Appl1	14	26918988	26971232	-	8719	9428.84	11189.5	11833.9	11395.4	11290.4	12030.4	10982.6	10961.9	11434.5
ENSMUSG00000019802	Sec63	10	42761496	42832514	+	8787	11450.5	10786.7	10641.6	10827	11286	11096.1	12022.1	10926.4	11468
ENSMUSG00000074657	Kif5a	10	127225696	127263363	-	6310	7976.02	11303.1	11545.2	12849.3	11545.3	12018.8	11030.9	10918.4	11531.7
ENSMUSG00000027546	Atp9a	2	168634438	168742409	-	5917	9676.2	10683.1	11585.4	11697.5	10486.9	10643.1	10580.7	10910.5	10570.3
ENSMUSG00000010476	Ebf3	7	137193673	137314445	-	5021	8836.16	11049.9	11892.9	11761.7	10905.3	12092.5	11662.2	10885.2	11553.3
ENSMUSG00000005125	Ndrg1	15	66929321	66969640	-	6593	9064.69	10276.9	12809	11356.6	10246.5	10659.1	12449.3	10876.8	11118.3
ENSMUSG00000006998	Psmd2	16	20651652	20663414	+	4038	10197.3	10923.7	11113.5	11240.5	10772.9	10727.5	10179.7	10868.8	10560
ENSMUSG00000006304	Arpc2	1	74236497	74268209	+	1794	10767.4	11115.9	10908.9	10658	10170.8	9545.43	10582.3	10862.6	10099.5
ENSMUSG00000045136	Tubb2b	13	34127008	34130354	-	1922	8164.38	11287.3	11700.8	12204.5	10611.5	10920.2	9976.36	10839.2	10502.7
ENSMUSG00000027750	Postn	3	54361109	54391034	+	7833	14037.2	12718.7	8974.87	7581.17	12480.1	7104.9	8735.15	10828	9440.05
ENSMUSG00000038776	Ephx1	1	180976155	181020904	-	2005	10535.1	11638.2	10309	10774.1	8146.45	10143.1	9390.17	10814.1	9226.58
CUFFVRG_0367	Vmn2r30	7	7310369	7359907	-	7150	8502.15	10096.4	12834.1	11676.7	9519.77	9431.75	9153.63	10777.4	9368.39
ENSMUSG00000003847	Nfat5	8	107293470	107379517	+	18378	10776.2	9970.25	10995.5	11346.3	10542.5	11273.7	11634.5	10772	11150.2
ENSMUSG00000021427	Ssr1	13	37971401	37994190	-	9306	10977.1	10688.9	10521.1	10808.1	11349.4	10163.6	11603.6	10748.8	11038.9
ENSMUSG00000025220	Mgea5	19	45750261	45783520	-	5024	10427.1	10856.1	10841.1	10807.2	10505.8	10893.6	10466.8	10732.9	10622.1
ENSMUSG00000030738	Eif3c	7	126546455	126566411	-	3383	10988.4	10522.6	10497.2	10909.1	10748.4	11112.9	10844.2	10729.3	10901.8
ENSMUSG00000022523	Fgf12	16	28160120	28445227	-	3065	9201.56	11011.5	11805	10866.7	10088.5	10795	9191.6	10721.2	10025
ENSMUSG00000000303	Cdh1	8	106603351	106670246	+	4574	16156.7	9021.78	8497.95	9155.94	9409.6	12783.5	9638.57	10708.1	10610.5
ENSMUSG00000035441	Myo1d	11	80482126	80780025	-	6465	10031.6	10252.7	11050.7	11467.1	10248.7	10456.6	10412.2	10700.5	10372.5
ENSMUSG00000020152	Actr2	11	20062304	20112913	-	5204	12015.5	10256.9	10474.7	10012.2	10957.6	10819.9	10843.4	10689.8	10873.6
ENSMUSG00000021877	Arf4	14	26638074	26665084	+	2813	11579.8	10656.3	10459.6	10059.4	11168	10508.1	11229.4	10688.8	10968.5
ENSMUSG00000089715	Cbx6	15	79823896	79834688	-	6290	10810.1	10838.5	10852.4	10240.7	11043.3	10397.1	10590.2	10685.4	10676.9
ENSMUSG00000030654	Arl6ip1	7	118118891	118129625	-	2134	9766.61	10829.3	11059.5	11056.4	10735.1	10457.5	10241.4	10678	10478
ENSMUSG00000037370	Enpp1	10	24637914	24712159	-	10257	8908.99	10251.9	11521.4	12001.5	11041.1	11973.5	11471.5	10670.9	11495.4
ENSMUSG00000025503	Taldo1	7	141392199	141402968	+	1998	11100.1	11733.5	9897.33	9869.68	9714.53	9847.39	10181.2	10650.2	9914.39
ENSMUSG00000037996	Slc24a2	4	86983124	87230477	-	12217	8567.45	10738.2	10887.6	12357.4	11378.3	12743.5	11477.8	10637.7	11866.6
CUFFVRG_0252	Vmn2r20	6	123373371	123418253	-	14697	8655.34	10557.7	12496.5	10825.1	8880.97	9715.06	7701.2	10633.7	8765.74
ENSMUSG00000037820	Tgm2	2	158116402	158146436	-	4608	12683.5	10475	9675.19	9693.13	10258.7	7626.22	9169.45	10631.7	9018.14
ENSMUSG00000093930	Hmgcs1	13	119690462	119708086	+	3233	10142.1	10538.5	11784.9	10027.3	9262.69	10736.4	8887.83	10623.2	9628.97
CUFFVRG_0141	Vmn2r2	3	64115325	64140690	-	3995	8430.58	10035.4	10994.2	13022	11008.8	11154.7	9826.84	10620.6	10663.5
ENSMUSG00000061904	Slc25a3	10	91116574	91124059	-	5550	10791.2	10579.4	10596.4	10454.1	10365.6	10284.3	10617.9	10605.3	10422.6
ENSMUSG00000031299	Pdha1	X	160122209	160138413	-	3734	11568.5	10384.7	10242.5	10224.7	10649.4	10167.1	11328.3	10605.1	10714.9
ENSMUSG00000005871	Apc	18	34220924	34322189	+	15753	10590.3	9952.7	10842.4	11030	10217.6	11079.2	10981	10603.9	10759.3
ENSMUSG00000035864	Syt1	10	108497650	109010982	-	8338	8553.63	10144.1	11433.5	12235.6	10271	11156.5	10150.4	10591.7	10525.9
ENSMUSG00000066036	Ubr4	4	139352609	139489588	+	17997	11042.4	10160.8	9681.46	11467.1	9885.92	10808.3	10651.9	10587.9	10448.7
ENSMUSG00000047787	Flrt1	19	7092014	7105729	-	5859	8635.25	10369.7	11365.7	11862.7	10669.4	11796.8	10428.1	10558.3	10964.8
ENSMUSG00000020671	Rab10	12	3247430	3309969	-	3511	10472.3	10205.9	10656.6	10897.8	10661.6	10626.3	10759.5	10558.2	10682.5
ENSMUSG00000027189	Trim44	2	102300119	102407828	-	5645	10397	10163.3	10700.6	10924.2	10525.8	10777.2	10644	10546.3	10649
ENSMUSG00000057841	Rpl32	6	115805505	115808747	-	517	12629.5	10812.6	9183.21	9547.74	10447.9	10266.6	11530.8	10543.3	10748.4
ENSMUSG00000058546	Rpl23a	11	78180932	78183584	-	847	11062.5	11012.3	10384.3	9688.41	10450.2	10424.7	10996.9	10536.9	10623.9
ENSMUSG00000027706	Sec62	3	30792876	30821263	+	3966	11559.7	10256	10213.6	10106.7	11063.4	10978	11426.4	10534	11155.9
ENSMUSG00000027210	Meis2	2	115863064	116065839	-	11969	10217.4	10744.1	11092.1	10065.1	11875.8	11184	11755.5	10529.7	11605.1
ENSMUSG00000025278	Flnb	14	7817957	7951588	+	9100	10069.2	9589.19	10704.3	11672	9428.52	10083.6	9747.74	10508.7	9753.29
ENSMUSG00000036446	Lum	10	97565501	97572703	+	2075	11807.1	12746.3	9504.5	7934.26	14121.6	5481.43	11281.6	10498	10294.9
ENSMUSG00000022314	Rad21	15	51962605	51991760	-	3604	10252.6	10548.5	10477.2	10693.9	10846.4	10901.6	10650.4	10493	10799.4
ENSMUSG00000037487	Ubr5	15	37967328	38078853	-	9790	10734.7	10254.4	10143.3	10816.6	10067.3	10401.6	10802.2	10487.3	10423.7
ENSMUSG00000018567	Gabarap	11	69991143	69994951	+	1844	10860.3	11079.2	10316.5	9689.36	10262.1	10393.6	11056.2	10486.3	10570.6
ENSMUSG00000044308	Ubr3	2	69897246	70024013	+	9719	10356.8	10277.8	10503.5	10788.3	10521.4	10754.1	10739	10481.6	10671.5
ENSMUSG00000035152	Ap2b1	11	83299024	83405035	+	8755	10138.3	10063.8	10729.4	10982.8	9983.85	10531.2	10455.8	10478.6	10323.6
ENSMUSG00000059895	Ptp4a3	15	73723145	73758766	+	4619	8180.7	10579.4	11815	11270.7	9439.64	9949.52	9072.15	10461.5	9487.1
ENSMUSG00000001440	Kpnb1	11	97159714	97187881	-	6590	10531.3	10111.5	10533.6	10621.2	10113	10277.2	10467.6	10449.4	10285.9
ENSMUSG00000022601	Rpl24	16	55966275	56008913	+	6029	10720.9	10585.3	10357.9	10111.4	10451.3	10178.7	10647.2	10443.9	10425.7
ENSMUSG00000070047	Fat1	8	44950208	45052257	+	14627	11469.3	10600.3	9796.93	9903.67	9599.9	10650.2	11607.6	10442.6	10619.2
ENSMUSG00000032231	Anxa2	9	69453620	69491795	+	3731	13709.4	9874.15	9317.5	8861.38	9883.69	11350.1	10316.5	10440.6	10516.8
ENSMUSG00000028745	Capzb	4	139192899	139291818	+	3299	9759.08	10840.2	10833.6	10310.6	9990.53	8788.76	9852.16	10435.9	9543.82
ENSMUSG00000026341	Actr3	1	125392905	125435727	-	2746	10575.3	10455.8	10344.1	10211.4	10531.4	9565.85	10659.9	10396.7	10252.4
ENSMUSG00000018042	Cyb5r3	15	83153494	83172592	-	4298	9911.01	11026.5	10616.5	10017.9	9633.29	9316.3	10935.9	10393	9961.84
ENSMUSG00000017776	Crk	11	75679259	75706908	+	4730	10268.9	10180.8	10705.6	10388	10327.7	9660.88	10238.2	10385.8	10075.6
ENSMUSG00000019907	Ppp1r12a	10	108162400	108277575	+	3403	10395.7	11393.4	9781.87	9901.78	10197.5	5119.97	12323.5	10368.2	9213.67
ENSMUSG00000040731	Eif4h	5	134619880	134639348	-	2425	10508.7	10290.3	10409.4	10253	10079.6	10138.7	10601.3	10365.4	10273.2
ENSMUSG00000020361	Hspa4	11	53259814	53300457	-	5528	10698.3	10166.6	10208.6	10282.3	10429	10848.3	10019.1	10338.9	10432.1
ENSMUSG00000005417	Mprip	11	59661305	59780860	+	13327	12283	9787.24	9788.14	9488.26	10312.2	9777.23	10815.7	10336.7	10301.7
ENSMUSG00000058600	Rpl30	15	34440505	34443640	-	3020	10666.9	10823.5	10078.1	9733.73	10591.5	10346.5	10966	10325.5	10634.7
ENSMUSG00000020456	Ogdh	11	6291633	6356642	+	5456	11135.3	9956.88	9960.08	10213.3	9555.39	9842.06	9906.74	10316.4	9768.06
ENSMUSG00000041459	Tardbp	4	148612382	148627019	-	7477	9580.77	10371.4	10227.4	11083.8	10598.2	10693.8	10213.7	10315.8	10501.9
ENSMUSG00000022800	Fyttd1	16	32877500	32908963	+	6076	9275.64	10206.7	11211.4	10565.5	10288.8	10923.8	10686	10314.8	10632.8
ENSMUSG00000022186	Oxct1	15	4026383	4155344	+	3701	10626.7	10643	10115.7	9830.97	10405.6	9132.46	9828.43	10304.1	9788.84
ENSMUSG00000069601	Ank3	10	69533772	70027438	+	30781	9953.71	10215.9	10095.6	10931.8	9830.27	11859	10691.5	10299.3	10793.6
ENSMUSG00000043411	Usp48	4	137593755	137658537	+	9686	9055.9	10113.2	10404.4	11578.5	10237.6	10798.6	11038.8	10288	10691.6
ENSMUSG00000021097	Clmn	12	104763114	104865076	-	11962	9523.01	10200.1	10155.9	11218.8	10506.9	11410.5	10087.9	10274.4	10668.4
ENSMUSG00000028879	Stx12	4	132853501	132884509	-	3188	9137.52	10826	10799.7	10277.5	9622.16	9810.09	10012.7	10260.2	9815
ENSMUSG00000021268	Meg3	12	109541001	109571726	+	18089	6734.17	9420.39	12337.1	12536.8	9655.55	9957.51	10928.8	10257.1	10180.6
CUFFVRG_0542	Vmn1r86	7	13097531	13119917	-	6510	8382.86	11888.9	10050.4	10632.5	9547.6	9761.24	8754.13	10238.7	9354.32
ENSMUSG00000024130	Abca3	17	24351950	24410201	+	8797	9229.19	10212.6	10455.8	11033.8	9888.14	10805.7	9938.39	10232.8	10210.7
ENSMUSG00000028677	Rnf220	4	117271463	117497052	-	7229	8053.88	10469.1	11606.7	10800.6	9759.05	9814.53	9909.12	10232.6	9827.56
ENSMUSG00000025151	Maged1	X	94535474	94542143	-	4351	10325.4	10660.5	9922.43	9966.92	10579.3	9865.15	9622.74	10218.8	10022.4
ENSMUSG00000020911	Krt19	11	100140810	100148665	-	1855	11033.6	9503.12	10106.9	10201.1	8560.45	10312.8	8856.18	10211.2	9243.13
ENSMUSG00000036707	Cab39	1	85793441	85851576	+	4146	10964.5	10275.3	9842.11	9724.29	10087.4	9220.38	10594.2	10201.5	9967.31
ENSMUSG00000017774	Myo1c	11	75650504	75673910	+	6585	9682.48	9839.89	10849.9	10387.1	10248.7	9080.06	10804.6	10189.8	10044.5
ENSMUSG00000034868	Myl12b	17	70973920	70990787	-	1711	10646.8	10121.5	9932.47	10038.7	9653.32	9953.07	9867.19	10184.9	9824.53
ENSMUSG00000029328	Hnrpdl	5	100033577	100039664	-	4818	10191	9783.9	10789.7	9943.32	8965.55	10072.1	10754	10177	9930.54
ENSMUSG00000026860	Sh3glb2	2	30344809	30359337	-	3990	7704.8	10174.2	11331.9	11491.7	10396.7	10214.2	10233.5	10175.6	10281.5
ENSMUSG00000038453	Srcin1	11	97509340	97575226	-	8386	7551.61	10266.1	10969.1	11904.2	10190.9	11652	9591.1	10172.8	10478
ENSMUSG00000062070	Pgk1	X	106187100	106203699	+	2244	8731.94	10423.2	10890.1	10591	9791.32	9671.54	9291.28	10159	9584.71
ENSMUSG00000057530	Ece1	4	137862237	137965229	+	5300	11238.3	9554.93	9112.92	10721.3	9884.81	11108.5	10413	10156.8	10468.8
ENSMUSG00000036478	Btg1	10	96617001	96622813	+	5010	10427.1	10131.5	10305.2	9748.83	11689.9	11269.3	11366.3	10153.2	11441.8
ENSMUSG00000020577	Tspan13	12	36014557	36042500	-	2474	10243.8	10310.4	10275.1	9583.62	10312.2	10763.9	10111.6	10103.2	10395.9
ENSMUSG00000025139	Tollip	7	141874813	141918507	-	4333	9035.81	10115.7	10570	10657.1	9535.35	10157.3	10783.3	10094.6	10158.7
ENSMUSG00000024083	Pja2	17	64281005	64331916	-	4740	9460.23	10166.6	10376.8	10346.5	10029.5	9607.6	9905.95	10087.5	9847.68
ENSMUSG00000061787	Rps17	7	81342732	81345254	-	1274	10842.7	10580.3	9466.85	9385.35	10118.5	9951.3	10582.3	10068.8	10217.4
ENSMUSG00000045128	Rpl18a	8	70894722	70897443	-	1291	10536.3	10378.1	9756.77	9595.89	9767.95	9628.91	10219.2	10066.8	9872.03
ENSMUSG00000031703	Itfg1	8	85717557	85840949	-	3355	9388.66	10136.5	10645.3	10081.2	10309.9	10477.9	10055.5	10062.9	10281.1
ENSMUSG00000008683	Rps15a	7	118104378	118116186	-	6262	10743.5	10780	9518.31	9209.75	10468	10046.3	10758.7	10062.9	10424.3
ENSMUSG00000044042	Fmn1	2	113327736	113716767	+	15397	8510.94	9967.75	10808.5	10898.8	10587	10680.4	9503.29	10046.5	10256.9
ENSMUSG00000032050	Rdx	9	52047150	52088737	+	4841	9538.08	9737.1	10575.1	10299.2	9925.98	10153.8	10494.5	10037.4	10191.4
ENSMUSG00000037458	Azin1	15	38487430	38519266	-	6231	11784.5	9214.82	9699.03	9391.96	9649.98	10115.6	10697	10022.6	10154.2
ENSMUSG00000042444	Fam63b	9	70599014	70657174	-	8081	9206.58	9859.11	10691.8	10326.6	9962.71	10150.2	9913.86	10021	10008.9
ENSMUSG00000068882	Ssb	2	69861562	69871846	+	2160	9774.15	10057.2	10428.2	9806.43	9664.45	10291.4	10182	10016.5	10046
ENSMUSG00000025491	Ifitm1	7	140967221	140969825	+	1094	10673.2	9536.55	9630	10223.7	10084	11949.5	7643.45	10015.9	9892.34
ENSMUSG00000076432	Ywhaq	12	21390071	21417637	-	3061	9977.57	10156.6	10002.8	9907.44	9789.1	9866.04	9580.82	10011.1	9745.32
ENSMUSG00000031799	Tpm4	8	72134975	72153142	+	2203	12537.9	8611.47	9154.34	9716.74	9621.05	7752.33	8811.09	10005.1	8728.16
ENSMUSG00000042682	Selk	14	29968308	29975074	+	1240	8930.34	10263.6	10704.3	10087.8	9781.31	9841.17	9379.09	9996.5	9667.19
ENSMUSG00000003352	Cacnb3	15	98632220	98644530	+	3120	7688.48	10024.6	11313	10945	9469.69	10039.2	9393.33	9992.77	9634.08
ENSMUSG00000025085	Ablim1	19	57032733	57314919	-	11949	8341.43	9996.16	10637.8	10963.9	10047.3	9766.57	9465.32	9984.82	9759.73
ENSMUSG00000026043	Col3a1	1	45311538	45349706	+	8378	11784.5	12405.4	7970.83	7775.65	17135.4	7655.53	11518.2	9984.08	12103
ENSMUSG00000038696	Mapkap1	2	34406771	34624950	+	4061	8460.71	10422.3	10616.5	10416.3	10286.6	10604.1	9927.31	9978.96	10272.6
ENSMUSG00000037242	Clic4	4	135213969	135272814	-	6572	10059.2	10236	9877.25	9722.4	10409	7530.3	10126.7	9973.71	9355.32
ENSMUSG00000026797	Stxbp1	2	32787602	32847239	-	4306	7827.86	10100.6	10533.6	11377.4	9688.94	9856.27	9124.36	9959.88	9556.52
ENSMUSG00000020594	Pum2	12	8674134	8752581	+	7260	10388.2	9756.32	10021.6	9658.2	9957.14	9905.11	10732.6	9956.07	10198.3
ENSMUSG00000074637	Sox2	3	34650005	34652461	+	2457	10472.3	9807.3	9607.41	9935.77	10187.5	10137.8	9798.36	9955.7	10041.2
ENSMUSG00000025950	Idh1	1	65158616	65186479	-	2530	9727.69	10280.3	9793.16	10017.9	9252.68	9634.24	8603.04	9954.76	9163.32
ENSMUSG00000007036	Abhd16a	17	35089263	35102987	+	3220	8092.8	10051.3	10646.6	10996.9	9274.94	9927.32	9469.27	9946.91	9557.18
ENSMUSG00000023169	Slc38a1	15	96571418	96642913	-	8391	9313.32	9490.59	10111.9	10863.8	10324.4	7506.32	9450.29	9944.92	9093.67
ENSMUSG00000022451	Twf1	15	94577951	94589889	-	3054	9907.25	11431	9901.1	8530.94	8355.68	10189.3	11413.8	9942.57	9986.25
ENSMUSG00000003226	Ranbp2	10	58446852	58494155	+	9477	10905.5	9361.06	9593.61	9859.3	9558.73	9904.23	10637.7	9929.87	10033.6
ENSMUSG00000034243	Golgb1	16	36875140	36933085	+	12639	10839	9700.34	9640.05	9525.08	9893.71	10460.2	10344.2	9926.1	10232.7
ENSMUSG00000029767	Calu	6	29348069	29377110	+	4733	10597.9	10253.5	9429.2	9412.73	10602.6	7301.17	9750.11	9923.33	9217.97
ENSMUSG00000031538	Plat	8	22757744	22782847	+	2531	8092.8	10095.6	10744.5	10747.7	9819.14	9563.19	8280.27	9920.15	9220.87
ENSMUSG00000033487	Fndc3a	14	72537946	72710003	-	9944	10135.8	9824.01	9603.65	10112.3	10597.1	10028.6	10269.9	9918.94	10298.5
ENSMUSG00000020099	Unc5b	10	60762610	60831581	-	5852	6991.58	10299.5	10063	12319.6	11850.2	10973.5	8341.19	9918.43	10388.3
ENSMUSG00000027499	Pkia	3	7366604	7445366	+	3683	8397.93	10469.1	11035.7	9770.55	9645.53	10203.5	9895.67	9918.32	9914.91
ENSMUSG00000008730	Hipk1	3	103739815	103791563	-	8591	12414.8	9250.75	8979.89	9003.94	9510.87	11121.8	9877.47	9912.35	10170.1
ENSMUSG00000037236	Matr3	18	35562158	35592045	+	4472	10154.6	9988.64	9843.36	9659.14	10160.8	10200	10183.6	9911.44	10181.5
ENSMUSG00000024858	Adrbk1	19	4286001	4306222	-	4476	7842.92	9831.53	11287.9	10645.7	9938.23	9951.3	9651.22	9902.03	9846.91
ENSMUSG00000055322	Tns1	1	73910231	74124447	-	9966	10201.1	10485.9	9540.9	9365.53	8671.74	4960.11	11154.3	9898.34	8262.04
ENSMUSG00000037246	H2-M10.5	17	36772910	36776234	+	1383	6401.41	9981.95	11113.5	12071.3	8067.44	8648.44	7198.86	9892.04	7971.58
ENSMUSG00000040225	Prrc2c	1	162670725	162740556	-	14166	10186	9708.69	9529.6	10096.3	10161.9	10781.7	10591	9880.14	10511.5
ENSMUSG00000027799	Nbea	3	55625205	56183701	-	10976	8701.8	9737.94	10286.4	10787.4	10367.8	10858.1	10320.5	9878.37	10515.4
ENSMUSG00000022200	Golph3	15	12321496	12351265	+	2606	11165.4	9575.82	9593.61	9168.21	10273.2	10430	11292.7	9875.77	10665.3
ENSMUSG00000027162	Lin7c	2	109890853	109901003	+	4521	9980.08	9543.23	9938.75	10034.9	10077.3	10892.7	10454.2	9874.24	10474.7
ENSMUSG00000028603	Scp2	4	108043839	108144998	-	3478	9224.16	10465	10312.8	9493.93	9487.5	10204.4	9413.9	9873.95	9701.94
ENSMUSG00000017466	Timp2	11	118301069	118355740	-	3896	11562.2	10220.1	8834.3	8832.11	11021.1	7093.35	11120.3	9862.19	9744.9
ENSMUSG00000022770	Dlg1	16	31663443	31873356	+	8963	9529.29	9843.23	9800.69	10265.3	10052.9	9906.89	9807.07	9859.62	9922.27
ENSMUSG00000027184	Caprin1	2	103762941	103797649	-	10219	10525	9782.23	9396.57	9683.69	10075.1	10045.4	9787.29	9846.88	9969.28
ENSMUSG00000022680	Pdxdc1	16	13833148	13903131	-	7973	10703.3	9935.16	9496.97	9174.82	10652.7	10075.6	11306.2	9827.57	10678.2
ENSMUSG00000020859	Spag9	11	93996091	94126085	+	11209	9733.96	9516.49	10016.6	10029.2	9822.48	9759.46	10686.8	9824.06	10089.6
ENSMUSG00000096210	H1f0	15	79028212	79030498	+	2287	9472.79	10256	9476.89	10054.7	9550.94	9443.3	8553.99	9815.11	9182.74
ENSMUSG00000021745	Ptprg	14	11553532	12242041	+	10917	8372.82	9493.09	10793.4	10560.8	9769.06	9985.04	10124.3	9805.03	9959.47
ENSMUSG00000036104	Rab3gap1	1	127868773	127943868	+	7006	8713.1	9716.21	10135.8	10645.7	9988.31	9920.21	9500.13	9802.71	9802.88
ENSMUSG00000040687	Madd	2	91137360	91183837	-	9086	7360.75	10042.1	10381.8	11423.7	9966.05	10546.3	9534.93	9802.08	10015.8
ENSMUSG00000031540	Kat6a	8	22859535	22943259	+	9180	9531.8	9687.8	9992.71	9891.39	10441.3	10887.4	10112.4	9775.93	10480.3
ENSMUSG00000015647	Lama5	2	180176373	180225859	-	11388	8715.62	9051.03	10263.8	11066.8	7896.05	7703.48	8833.24	9774.31	8144.26
ENSMUSG00000001847	Rac1	5	143505478	143528036	-	2652	10571.5	9752.98	9547.17	9203.14	9702.29	8739.02	9962.91	9768.7	9468.07
ENSMUSG00000007097	Atp1a2	1	172271709	172298064	-	6782	8451.92	9853.26	10641.6	10084	9881.47	4688.34	9163.12	9757.69	7910.98
ENSMUSG00000056216	Cebpg	7	35046422	35056503	-	4935	8382.86	10429	9943.77	10262.4	10933.2	11716.9	9339.54	9754.52	10663.2
ENSMUSG00000034341	Wbp2	11	116078573	116086995	-	3177	8998.14	10070.5	9973.89	9933.88	9202.6	9403.33	9801.53	9744.11	9469.15
ENSMUSG00000032458	Copb2	9	98563731	98588375	+	3043	10720.9	9493.09	9456.81	9283.39	9899.27	10017	9947.88	9738.55	9954.72
ENSMUSG00000071076	Jund	8	70697739	70700616	+	2878	9523.01	10369.7	9789.4	9242.79	10072.9	10813.7	11610.7	9731.23	10832.4
ENSMUSG00000020668	Kif3c	12	3365132	3406494	+	6849	7387.12	9980.28	10691.8	10858.2	10072.9	10108.5	9226.41	9729.33	9802.6
ENSMUSG00000019433	Gipc1	8	83652678	83664788	+	1615	8052.62	9502.28	11013.1	10349.3	9171.44	9411.32	9267.55	9729.32	9283.44
ENSMUSG00000028410	Dnaja1	4	40722150	40737149	+	8629	9111.15	9677.77	10158.4	9967.87	10486.9	10519.7	9556.29	9728.79	10187.6
ENSMUSG00000031007	Atp6ap2	X	12587801	12617049	+	2618	9682.48	9608.41	9720.37	9807.37	9280.5	9506.35	9200.31	9704.66	9329.05
ENSMUSG00000037400	Atp11b	3	35754134	35856274	+	6616	8585.03	9339.33	10019.1	10861	10036.2	10490.4	10507.2	9701.1	10344.6
ENSMUSG00000067851	Arfgef1	1	10137571	10232670	-	10429	10324.1	9401.17	9396.57	9667.64	10113	10930.9	10043.6	9697.38	10362.5
ENSMUSG00000030451	Herc2	7	56050155	56231794	+	15440	9396.19	9419.55	9499.48	10411.6	9784.64	10192	10018.3	9681.7	9998.3
ENSMUSG00000035227	Spcs2	7	99837569	99858883	-	2815	9707.6	9768.02	9686.48	9443.89	9887.03	9112.03	9818.93	9651.5	9606
ENSMUSG00000070565	Rasal2	1	157135183	157412595	-	13739	8499.64	9504.79	10345.4	10218.1	9962.71	10481.5	9566.58	9641.97	10003.6
ENSMUSG00000021111	Papola	12	105784694	105838944	+	6595	9795.49	9371.92	9759.28	9640.26	9899.27	10089	9902.79	9641.74	9963.67
ENSMUSG00000058230	Grlf1	7	16494473	16614993	-	8393	8711.85	9867.47	9899.84	10038.7	10011.7	10039.2	9942.34	9629.46	9997.75
ENSMUSG00000028278	Rragd	4	32983037	33022180	+	5173	8649.06	10478.3	9750.49	9629.88	9201.48	9466.39	8992.25	9626.94	9220.04
ENSMUSG00000031167	Rbm3	X	8138975	8145880	-	4698	9549.38	9681.95	9827.05	9440.11	8336.76	8657.32	9762.77	9624.62	8918.95
ENSMUSG00000037470	Uggt1	1	36141530	36244305	-	9855	9103.62	9310.08	9737.94	10346.5	10061.8	10176	9977.94	9624.52	10071.9
ENSMUSG00000053477	Tcf4	18	69344146	69687967	+	12250	8418.02	9463.84	10533.6	10016	10198.6	9564.08	9782.54	9607.88	9848.42
ENSMUSG00000034120	Srsf2	11	116849901	116853094	-	2958	9506.69	8826.24	10066.8	10014.1	9304.98	9406.88	10553.1	9603.45	9754.98
ENSMUSG00000025508	Rplp2	7	141447370	141451585	+	2072	10203.6	10088.1	9051.43	9067.19	9690.05	8962.83	9799.16	9602.57	9484.01
ENSMUSG00000028080	Lrba	3	86224690	86782693	+	9882	9075.99	9575.82	9386.53	10332.3	9677.81	10923.8	9758.02	9592.66	10119.9
ENSMUSG00000097971	RP23-81C12.1	17	39843013	39846341	+	3329	23479.8	12290.9	1758.33	839.31	1117.35	1345.49	1124.13	9592.08	1195.66
ENSMUSG00000025757	Hspa4l	3	40744495	40796103	+	11792	10828.9	8871.36	9043.9	9619.49	10276.5	11762.2	8655.25	9590.92	10231.3
ENSMUSG00000043940	Wdfy3	5	101832956	102069921	-	15351	8895.18	9332.65	9633.77	10495.6	10284.3	10212.4	9904.37	9589.3	10133.7
ENSMUSG00000026327	Serpinb11	1	107361929	107380475	+	2084	13705.7	8567.18	7872.93	8198.61	9833.61	13713.3	8860.14	9586.1	10802.4
ENSMUSG00000024811	Tnks2	19	36834232	36893477	+	10406	10938.2	8872.2	9188.23	9288.11	9033.44	9344.72	9378.3	9571.67	9252.15
ENSMUSG00000027893	Ahcyl1	3	107663118	107696560	-	6690	9497.9	9657.72	9530.86	9561.9	9207.05	9450.4	10100.6	9562.09	9586
ENSMUSG00000026623	Lpgat1	1	191717834	191784255	+	7610	10679.5	8803.67	9203.29	9543.02	8334.53	9937.09	8568.23	9557.37	8946.62
ENSMUSG00000031078	Cttn	7	144435733	144471009	-	4192	9295.74	9676.94	9411.63	9752.61	9293.85	9485.92	9448.71	9534.23	9409.49
ENSMUSG00000056999	Ide	19	37268743	37337852	-	5823	11818.4	8586.4	8620.94	9066.25	6196.64	9364.25	11928	9522.99	9162.95
ENSMUSG00000030934	Oat	7	132557475	132576398	-	2155	11210.6	9613.43	8728.88	8522.44	9702.29	8023.2	9995.34	9518.85	9240.28
ENSMUSG00000026638	Irf6	1	193153112	193172042	+	6938	9029.53	9290.03	9828.3	9923.49	9026.76	9962.84	9284.95	9517.84	9424.85
ENSMUSG00000062380	Tubb3	8	123411424	123422015	+	1868	7075.71	9690.31	10368	10903.5	9559.84	9819.85	8799.23	9509.37	9392.97
ENSMUSG00000021282	Eif5	12	111538101	111546753	+	4061	10831.4	8813.7	9343.85	8909.52	8794.16	9017.89	10666.2	9474.63	9492.74
ENSMUSG00000053510	Nrd1	4	109000655	109061777	+	7140	9383.63	9416.21	9579.8	9470.32	9421.84	9759.46	9444.75	9462.49	9542.02
ENSMUSG00000042699	Dhx9	1	153455758	153487660	-	4616	10046.6	9208.97	9131.75	9459.94	9639.97	9969.06	9614.83	9461.82	9741.29
ENSMUSG00000020917	Acly	11	100476353	100528000	-	5279	9271.88	9819.83	9313.73	9429.73	9287.18	9662.66	8972.47	9458.79	9307.44
ENSMUSG00000021814	Anxa7	14	20455261	20480133	-	2965	9450.18	9177.21	9730.41	9476.93	8216.56	8266.55	8981.97	9458.68	8488.36
ENSMUSG00000058799	Nap1l1	10	111473192	111498142	+	4086	8941.64	9517.33	9716.6	9650.65	9580.98	9755.91	9117.24	9456.55	9484.71
ENSMUSG00000029823	Luc7l2	6	38551334	38609470	+	12084	9800.52	8933.2	9795.67	9239.96	9228.19	9341.16	10282.5	9442.34	9617.29
ENSMUSG00000031075	Ano1	7	144588549	144751974	-	5206	9682.48	9379.44	9322.52	9377.8	9769.06	9327.84	9858.49	9440.56	9651.8
ENSMUSG00000085786	Gm15987	6	128951204	128975029	-	2231	4869.49	12102.9	14660.2	6118.75	10840.8	12115.6	10174.9	9437.84	11043.8
ENSMUSG00000034593	Myo5a	9	75071015	75223688	+	14803	7525.24	9377.77	10054.2	10745.8	9223.74	9606.71	9419.44	9425.76	9416.63
ENSMUSG00000051853	Arf3	15	98737621	98763214	-	3837	9087.29	9157.16	9468.1	9989.58	8936.61	9849.16	8808.72	9425.53	9198.16
ENSMUSG00000000711	Rab5b	10	128677193	128696268	-	3166	8495.87	9374.43	10355.4	9463.71	9008.95	9400.67	9341.12	9422.36	9250.25
ENSMUSG00000075316	Scn9a	2	66480080	66634952	-	10722	7949.66	9125.4	9868.46	10736.4	9824.71	11245.3	10121.1	9419.97	10397
ENSMUSG00000025534	Gusb	5	129989011	130003049	-	4548	9152.59	9958.55	9416.65	9121.95	8799.73	9202.62	8075.38	9412.43	8692.58
ENSMUSG00000033004	Mycbp2	14	103113411	103346814	-	19248	8531.03	9229.86	9318.75	10564.5	10038.4	10388.2	9731.12	9411.05	10052.6
ENSMUSG00000008999	Bmp7	2	172868012	172940321	-	4019	7306.75	9216.49	9960.08	11155.6	9033.44	8928.19	8251.8	9409.72	8737.81
ENSMUSG00000026469	Xpr1	1	155275701	155417415	-	12695	8922.8	9175.54	9406.61	10046.2	9760.16	10161.8	9284.16	9387.79	9735.37
CUFFVRG_0105	Vmn2r105	17	20202337	20235077	-	11294	7021.71	8747.68	11409.7	10355	8737.4	7842.03	7327.02	9383.5	7968.82
ENSMUSG00000074796	Slc4a11	2	130684113	130697519	-	4998	7577.98	9670.25	10762.1	9511.86	9070.16	9990.37	12226.2	9380.54	10428.9
ENSMUSG00000007564	Ppp2r1a	17	20945311	20965916	+	3375	9028.28	9437.1	9668.91	9371.19	8944.4	9011.67	9046.83	9376.37	9000.97
ENSMUSG00000055302	Mrfap1	5	36794867	36796772	-	1648	9609.65	9581.67	9446.77	8861.38	9237.1	9299.42	9224.83	9374.87	9253.78
ENSMUSG00000031311	Nono	X	101429318	101448591	+	4375	8968.01	9468.02	9441.75	9575.12	9200.37	9512.57	9315.01	9363.22	9342.65
ENSMUSG00000075706	Gpx4	10	80047166	80056439	+	1724	9510.46	9825.68	9198.27	8900.08	8396.85	8825.17	8820.58	9358.62	8680.87
ENSMUSG00000028039	Efna3	3	89313899	89322965	-	2434	6946.37	9536.55	10792.2	10149.1	9059.03	9540.1	8452.73	9356.06	9017.29
ENSMUSG00000024012	Mtch1	17	29332072	29347904	-	2878	7756.28	9868.3	9822.03	9920.66	9347.27	9453.95	9104.58	9341.82	9301.94
ENSMUSG00000019188	H13	2	152669461	152708670	+	8884	9636.02	9158.83	9479.4	9086.07	9819.14	8789.65	10307	9340.08	9638.61
ENSMUSG00000017485	Top2b	14	16365179	16430787	+	6355	9895.95	9005.07	9150.58	9261.68	9442.98	9872.25	9415.48	9328.32	9576.91
ENSMUSG00000029330	Cds1	5	101765130	101823858	+	3939	10098.1	9015.09	9026.33	9142.72	8531.52	10874.9	8739.89	9320.56	9382.11
ENSMUSG00000039485	Tspyl4	10	34297421	34301308	+	3888	7511.43	9417.88	10089.4	10148.2	9349.5	9462.83	8780.24	9291.71	9197.52
ENSMUSG00000059208	Hnrnpm	17	33646233	33686860	-	4701	8274.87	9561.62	9420.41	9888.56	9724.55	9793.21	8943.2	9286.37	9486.99
ENSMUSG00000031701	Dnaja2	8	85537640	85555271	-	2839	9436.37	9148.8	9308.71	9222.97	8975.56	9298.53	9034.18	9279.21	9102.76
ENSMUSG00000040385	Ppp1ca	19	4192158	4195419	+	1379	8847.46	9449.64	9466.85	9331.54	9230.42	9167.98	9034.18	9273.87	9144.19
ENSMUSG00000043019	Edem3	1	151755374	151822328	+	6604	10476.1	8667.46	8782.85	9119.12	9523.11	9898.01	10625	9261.37	10015.4
ENSMUSG00000030168	Adipor2	6	119353150	119417483	-	4168	13706.9	8256.32	7928.16	7094.95	7574.42	6892.64	12487.3	9246.58	8984.77
ENSMUSG00000034892	Rps29	12	69157722	69159186	-	693	8980.56	10016.2	8415.12	9544.91	9963.82	8548.97	9580.03	9239.2	9364.27
ENSMUSG00000022053	Ebf2	14	67233292	67430918	+	6928	8244.74	9028.47	9727.9	9953.71	8204.32	10057	8744.64	9238.7	9001.98
ENSMUSG00000018501	Ncor1	11	62316426	62458541	-	12811	9335.92	9234.04	8991.18	9354.2	9614.37	9363.37	9502.5	9228.83	9493.41
ENSMUSG00000031592	Pcm1	8	41239759	41334086	+	8380	9707.6	8809.52	9121.71	9246.57	9279.39	10041.9	9455.03	9221.35	9592.1
ENSMUSG00000040850	Psme4	11	30771726	30880361	+	8382	9408.75	8963.28	9386.53	9121	8844.24	9169.76	10318.1	9219.89	9444.04
ENSMUSG00000004319	Clcn3	8	60910389	60983300	-	17071	9625.98	8899.77	8962.32	9369.3	9753.48	9843.83	10277.8	9214.34	9958.36
ENSMUSG00000040297	Suco	1	161816112	161876661	-	6308	8502.15	9122.89	9658.87	9566.62	9662.23	9344.72	9622.74	9212.63	9543.23
ENSMUSG00000017781	Pitpna	11	75588097	75628804	+	4129	9005.68	9279.16	9357.66	9195.59	8982.24	9299.42	9149.68	9209.52	9143.78
ENSMUSG00000009079	Ewsr1	11	5069689	5099266	-	5907	9425.07	8890.58	9537.13	8969.95	8602.74	9095.16	9246.19	9205.68	8981.36
ENSMUSG00000014905	Dnajb9	12	44205897	44210068	-	1865	8208.32	9366.07	9321.26	9926.33	10348.9	9443.3	10075.2	9205.5	9955.81
ENSMUSG00000027012	Dync1i2	2	71211706	71263303	+	8280	8802.26	9155.49	9417.9	9404.24	9180.34	9608.48	9080.06	9194.97	9289.63
ENSMUSG00000063450	Syne2	12	75818134	76110926	+	26726	9833.16	9028.47	8654.83	9198.42	9074.61	10028.6	9681.28	9178.72	9594.82
ENSMUSG00000022812	Gsk3b	16	38089001	38246084	+	9831	8728.17	8932.36	9514.54	9456.16	8980.02	9836.73	8955.07	9157.81	9257.27
ENSMUSG00000025781	Atp5c1	2	10056016	10080510	-	1908	9122.45	9495.6	9252.23	8751.86	8809.74	8722.15	9187.65	9155.54	8906.51
CUFFVRG_0284	Vmn1r89	7	13212980	13220706	+	4278	7066.92	11086.7	9722.88	8730.14	10669.4	12240.8	10705.7	9151.66	11205.3
ENSMUSG00000039405	Prss23	7	89507785	89517586	-	3226	9746.52	10683.9	9537.13	6621.01	9781.31	4778.93	9504.08	9147.14	8021.44
ENSMUSG00000025885	Myo5b	18	74440936	74771493	+	9766	8656.6	9209.8	9171.91	9542.08	9242.66	9858.93	9027.85	9145.1	9376.48
ENSMUSG00000030884	Uqcrc2	7	120635176	120659478	+	2506	9150.08	9360.22	9304.95	8760.36	8609.42	9167.98	8769.96	9143.9	8849.12
ENSMUSG00000007457	2310003L06Rik	5	87969459	87972870	+	1603	36363	16.7132	141.821	27.3791	4133.32	11342.1	1181.88	9137.23	5552.43
ENSMUSG00000021660	Btf3	13	98309896	98317006	-	1739	8823.6	9215.65	9454.3	8996.38	8896.55	8905.99	8938.46	9122.48	8913.66
ENSMUSG00000038733	Wdr26	1	181173228	181211552	-	7848	10044.1	8728.46	8937.22	8755.64	8880.97	9231.04	10397.2	9116.36	9503.07
ENSMUSG00000036817	Sun1	5	139200637	139249840	+	7596	8028.76	9036.82	9404.1	9980.14	9547.6	9664.44	9147.3	9112.46	9453.11
ENSMUSG00000024304	Cdh2	18	16588877	16809246	-	8066	7294.2	9188.91	9911.14	10040.6	8793.05	9093.38	8874.38	9108.7	8920.27
ENSMUSG00000040407	Akap9	5	3928054	4080209	+	15848	10326.6	8480.27	8741.43	8884.03	8813.08	11089.9	8720.91	9108.09	9541.28
ENSMUSG00000004364	Cul3	1	80264923	80340480	-	4873	9050.88	9051.03	9173.17	9151.22	8968.89	9074.73	9116.45	9106.57	9053.36
ENSMUSG00000020349	Ppp2ca	11	52098681	52127778	+	7490	9808.05	8946.57	9067.74	8582.86	8927.71	8669.75	9478.77	9101.31	9025.41
ENSMUSG00000063358	Mapk1	16	16983382	17047453	+	7110	9034.56	9022.62	9186.97	9100.23	8997.82	9056.97	8967.73	9086.09	9007.51
ENSMUSG00000042406	Atf4	15	80255184	80257540	+	1724	8939.12	9539.05	9243.45	8520.55	10284.3	9083.61	9524.65	9060.55	9630.87
ENSMUSG00000035242	Oaz1	10	80826656	80829290	+	2558	8336.4	9529.86	9470.61	8847.21	8810.85	8727.48	8800.02	9046.02	8779.45
ENSMUSG00000003534	Ddr1	17	35681567	35704621	-	4774	9983.84	8156.87	8802.93	9182.37	8297.81	9561.41	8842.74	9031.5	8900.65
ENSMUSG00000026554	Dcaf8	1	172148015	172196393	+	3743	8813.56	9270.81	9125.47	8913.3	8810.85	8825.17	9345.86	9030.79	8993.96
ENSMUSG00000059495	Arhgef12	9	42963842	43105718	-	10483	9991.38	9204.79	8338.56	8582.86	8721.82	7934.39	9352.19	9029.4	8669.47
ENSMUSG00000028820	Sfpq	4	127021324	127037013	+	4743	8293.71	8919.83	9328.79	9510.92	9513.1	9121.8	8782.61	9013.31	9139.17
ENSMUSG00000031987	Egln1	8	124908596	124949254	-	3515	7797.72	9325.12	9711.58	9214.47	8848.69	8889.11	8805.55	9012.22	8847.79
ENSMUSG00000032667	Pon2	6	5264147	5298455	-	4655	8681.71	8752.7	9650.09	8950.12	9312.77	8919.31	8261.29	9008.65	8831.12
ENSMUSG00000021156	Zmynd11	13	9684836	9765321	-	7055	8348.96	9615.1	8988.67	9065.3	9252.68	8810.07	9608.5	9004.51	9223.75
ENSMUSG00000017119	Nbr1	11	101552149	101581951	+	6871	9981.33	9008.41	8511.75	8510.17	9742.35	9563.19	9855.32	9002.92	9720.29
ENSMUSG00000029998	Pcyox1	6	86386006	86397150	-	4797	7687.22	9168.02	9299.93	9842.3	9262.69	9389.12	9223.25	8999.37	9291.69
ENSMUSG00000025862	Stag2	X	42149317	42277185	+	8273	9437.63	8796.99	8755.23	8991.66	9533.13	9505.46	9470.86	8995.38	9503.15
ENSMUSG00000078429	Ctdsp2	10	126978717	126999975	+	5065	9073.48	9221.5	8937.22	8741.47	8939.95	8421.08	9655.18	8993.42	9005.4
ENSMUSG00000031400	G6pdx	X	74409483	74429194	-	3080	8522.24	9881.67	8568.23	8997.33	7878.24	7997.45	7785.06	8992.37	7886.92
ENSMUSG00000028961	Pgd	4	149149991	149166771	-	6447	9765.36	10602	7426.14	8172.18	6775.35	7349.13	7210.73	8991.42	7111.74
ENSMUSG00000022265	Ank	15	27466677	27594909	+	3608	8144.28	9635.15	9030.09	9148.38	8870.95	8247.01	9265.97	8989.48	8794.64
ENSMUSG00000021133	4933426M11Rik	12	80790532	80880832	+	5001	8979.31	8746.01	9322.52	8906.69	9099.1	8914.87	8815.05	8988.63	8943
ENSMUSG00000018340	Anxa6	11	54979108	55033445	-	2930	8598.84	9431.25	9170.66	8696.16	8665.06	6900.63	8493.87	8974.23	8019.85
ENSMUSG00000032187	Smarca4	9	21616169	21704230	+	6475	8520.99	9103.67	9140.54	9124.78	8983.35	9494.81	8833.24	8972.49	9103.8
ENSMUSG00000004070	Hmox2	16	4726361	4766742	+	2217	7458.69	9317.6	9705.31	9399.52	8601.63	8708.83	8313.5	8970.28	8541.32
ENSMUSG00000033953	Ppp3r1	11	17159263	17200375	+	3228	8379.1	8932.36	9515.8	9044.53	10382.3	10978.8	10920.1	8967.95	10760.4
ENSMUSG00000024897	Apba1	19	23758876	23949597	+	6632	7394.65	9255.76	9845.87	9368.36	8966.66	8784.32	9003.33	8966.16	8918.1
ENSMUSG00000001729	Akt1	12	112653821	112674884	-	4098	8494.62	9028.47	9210.82	9101.18	8182.06	8173.3	8610.16	8958.77	8321.84
ENSMUSG00000057113	Npm1	11	33152287	33163206	-	2665	10163.4	9094.48	8284.59	8252.43	9000.05	9272.78	9593.47	8948.73	9288.77
ENSMUSG00000025369	Smarcc2	10	128459236	128490173	+	5027	8490.85	9081.11	8954.79	9257.9	8738.52	8709.71	9257.26	8946.16	8901.83
ENSMUSG00000000563	Atp5f1	3	105942698	105960099	-	4105	9014.47	9161.34	8974.87	8627.24	8873.18	8889.11	8881.5	8944.48	8881.26
ENSMUSG00000002413	Braf	6	39603237	39725463	-	13862	8185.72	8760.22	9372.72	9441.06	8788.6	9750.58	9420.23	8939.93	9319.8
ENSMUSG00000028699	Tspan1	4	116161869	116167601	-	2329	11999.2	7952.14	8018.52	7784.15	8044.06	10152	8494.66	8938.5	8896.91
ENSMUSG00000026878	Rab14	2	35180205	35201120	-	5431	9044.6	8855.48	8914.63	8930.3	9153.63	9171.53	9115.66	8936.25	9146.94
ENSMUSG00000060227	Casc4	2	121866970	121936220	+	5858	7176.16	9116.21	10024.1	9414.62	9368.42	8520.55	7849.93	8932.77	8579.63
ENSMUSG00000023960	Enpp5	17	44078813	44086567	+	4858	8929.08	9208.97	8597.1	8941.62	7996.21	8258.55	8280.27	8919.19	8178.35
ENSMUSG00000024646	Cyb5	18	84851338	84880401	+	2143	9303.27	9813.99	8395.03	8156.13	8955.53	8976.15	8981.17	8917.1	8970.95
ENSMUSG00000031422	Morf4l2	X	136732942	136743690	-	3135	9260.58	8759.38	8786.61	8855.71	9057.92	8985.92	8503.36	8915.57	8849.07
ENSMUSG00000024163	Mapk8ip3	17	24892153	24936977	-	14558	7211.32	8871.36	9653.85	9915	9112.45	9300.31	9108.54	8912.88	9173.77
ENSMUSG00000021477	Ctsl	13	64363214	64370306	-	1971	11999.2	7808.4	7753.7	8087.21	8797.5	8534.76	8610.16	8912.13	8647.47
ENSMUSG00000032504	Pdcd6ip	9	113651744	113708259	-	6903	9499.15	8587.24	8732.64	8800.01	8828.66	9142.23	8853.02	8904.76	8941.3
ENSMUSG00000022262	Dnahc5	15	28203752	28472045	+	15630	17176.3	6755.47	5814.65	5838.35	7345.16	14028.6	6298.61	8896.2	9224.13
ENSMUSG00000029713	Gnb2	5	137528127	137533510	-	3402	9644.81	8647.4	8772.81	8468.63	8889.87	8739.02	9123.57	8883.41	8917.49
ENSMUSG00000027193	Api5	2	94411682	94438136	-	4545	8397.93	8945.74	9053.94	9077.58	8883.19	8868.69	8625.19	8868.79	8792.36
ENSMUSG00000019998	Stx7	10	24149317	24188959	+	2500	7943.38	8934.04	9386.53	9153.1	8749.64	8778.99	8317.46	8854.26	8615.36
ENSMUSG00000031555	Adam9	8	24949611	25016922	-	4011	9730.2	8451.02	8487.91	8744.31	8583.82	8520.55	9281	8853.36	8795.12
ENSMUSG00000069833	Ahnak	19	8989284	9076919	+	18543	11800.8	8020.66	8262	7271.5	8025.14	7739.9	9810.23	8838.74	8525.09
ENSMUSG00000030218	Mgp	6	136872436	136875805	-	598	11464.3	9124.57	7165.09	7527.35	10561.5	5283.38	10286.5	8820.32	8710.43
ENSMUSG00000027254	Map1a	2	121289600	121310832	+	12166	7070.69	9279.16	9219.6	9704.46	7969.5	8867.8	8579.3	8818.48	8472.2
ENSMUSG00000029686	Cul1	6	47453398	47526139	+	4058	8183.21	8963.28	9136.77	8966.17	8787.48	8584.49	9203.47	8812.36	8858.48
ENSMUSG00000019124	Scrn1	6	54505890	54566489	-	8371	7680.94	8801.17	9279.85	9483.54	8720.71	9318.96	8497.03	8811.37	8845.57
ENSMUSG00000020326	Ccng1	11	40748552	40755311	-	3512	8279.9	8807.02	9301.18	8850.99	8484.77	8858.03	8519.97	8809.77	8620.93
ENSMUSG00000001017	Chtop	3	90498956	90509498	-	3637	8296.22	9067.74	9074.02	8799.06	8932.16	9285.21	9106.96	8809.26	9108.11
ENSMUSG00000014959	Gorasp2	2	70661576	70712636	+	4145	9526.78	8646.57	8583.29	8475.24	8879.85	8260.33	10280.1	8807.97	9140.11
ENSMUSG00000048126	Col6a3	1	90765923	90843971	-	11963	7195	9173.03	9337.58	9514.7	10167.5	9436.19	9647.27	8805.08	9750.31
ENSMUSG00000031633	Slc25a4	8	46206797	46211284	-	2353	8690.5	9168.02	8892.04	8450.69	8397.97	6037.39	8520.76	8800.31	7652.04
ENSMUSG00000005198	Polr2a	11	69733997	69758637	-	7067	8389.14	8757.71	8791.63	9227.69	8540.42	9477.93	9148.09	8791.54	9055.48
ENSMUSG00000066357	Wdr6	9	108572313	108578670	-	4092	7781.4	8706.74	9483.16	9115.34	8548.21	8298.52	8330.9	8771.66	8392.54
ENSMUSG00000012350	Ehf	2	103263433	103303278	-	5576	13836.2	7729.01	6862.62	6646.5	9129.14	11152	11248.4	8768.59	10509.9
ENSMUSG00000025967	Eef1b2	1	63176825	63180486	+	2532	9762.85	9036.82	8326.01	7921.99	9353.95	9103.15	10032.5	8761.92	9496.54
ENSMUSG00000060904	Arl1	10	88730858	88744094	+	2369	9141.29	8629.02	8848.11	8403.48	8553.77	8856.25	8648.92	8755.48	8686.32
ENSMUSG00000027346	Gpcpd1	2	132529082	132587729	-	7289	8983.07	8875.54	8341.07	8773.57	8668.4	8764.78	9179.74	8743.31	8870.97
ENSMUSG00000041740	Rnf10	5	115241412	115272898	-	4447	8932.85	8685.01	8967.34	8381.77	8561.56	8182.18	8450.36	8741.74	8398.03
ENSMUSG00000003429	Rps11	7	45122388	45124389	-	602	8528.52	9165.51	8821.75	8427.09	8592.73	8189.28	8785.78	8735.72	8522.59
ENSMUSG00000040549	Ckap5	2	91526762	91620664	+	9462	7675.92	8743.51	9087.82	9430.67	9077.95	9282.55	9019.15	8734.48	9126.55
ENSMUSG00000030058	Copg1	6	87887814	87913595	+	10905	8618.93	8858.83	8630.98	8812.28	8856.48	8509	8515.23	8730.26	8626.9
ENSMUSG00000045636	Mtus1	8	40990914	41133726	-	10078	10153.4	8796.99	7890.5	8073.05	8086.35	7903.31	9184.48	8728.47	8391.38
ENSMUSG00000035851	Ythdc1	5	86804221	86836659	+	10352	8052.62	8645.73	9131.75	9031.31	8048.52	8632.45	8117.31	8715.35	8266.09
ENSMUSG00000033184	Tmed7	18	46560235	46597535	-	8839	8625.21	8523.73	8846.85	8857.6	8838.68	8778.99	8920.26	8713.35	8845.98
ENSMUSG00000025969	Nrp2	1	62703285	62818695	+	9509	8195.77	8974.15	9208.31	8445.02	9567.63	7792.3	10152.8	8705.81	9170.9
ENSMUSG00000029405	G3bp2	5	92052146	92083735	-	4677	9055.9	8523.73	8481.63	8637.62	8583.82	8535.64	8985.92	8674.72	8701.8
ENSMUSG00000028367	Txn1	4	57943373	57956411	-	1051	8245.99	9664.4	8377.46	8407.26	8266.64	8282.53	7914	8673.78	8154.39
CUFFVRG_0144	Vmn2r4	3	64383044	64415505	-	8658	6415.23	8435.98	9658.87	10182.2	9575.42	10976.2	8083.29	8673.06	9544.96
ENSMUSG00000024587	Nars	18	64499665	64516557	-	2632	8718.13	8595.59	8817.99	8555.49	9173.66	8556.07	8728.03	8671.8	8819.25
ENSMUSG00000017639	Rab11fip4	11	79591212	79698023	+	7451	7174.91	8893.09	8774.06	9839.47	9706.74	10064.1	7843.6	8670.38	9204.81
ENSMUSG00000037331	Larp1	11	58009064	58062034	+	6829	8479.55	8461.89	8905.84	8795.29	8928.82	9279.88	8742.27	8660.64	8983.66
ENSMUSG00000024695	Zfp91	19	12763660	12796126	-	10046	8526.01	8507.85	8972.36	8613.08	8806.4	8834.05	9426.56	8654.82	9022.34
ENSMUSG00000028495	Rps6	4	86854660	86857412	-	1586	9481.58	8805.34	8341.07	7947.48	8332.31	8586.27	8822.17	8643.87	8580.25
ENSMUSG00000029120	Ppp2r2c	5	36868513	36955078	+	4450	6648.78	9226.52	9148.07	9548.68	9061.26	9145.78	7609.44	8643.01	8605.49
ENSMUSG00000067996	Bpifb9b	2	154307227	154320646	+	2067	2805.17	600.004	28393	2762.45	823.548	956.497	374.183	8640.16	718.076
ENSMUSG00000013236	Ptprs	17	56412431	56476483	-	6970	7523.98	9104.51	8716.33	9210.69	8714.03	8544.53	8954.28	8638.88	8737.61
ENSMUSG00000031696	Vps35	8	85260397	85299513	-	3180	8782.17	8733.48	8328.52	8669.72	8527.06	8649.32	8559.53	8628.47	8578.64
ENSMUSG00000022415	Syngr1	15	80091334	80119501	+	4808	7128.45	9172.2	8915.88	9273.01	7651.21	8194.61	6884.8	8622.38	7576.87
ENSMUSG00000029787	Avl9	6	56714927	56761911	+	7463	8073.97	8723.45	8850.62	8830.22	8539.31	8868.69	8874.38	8619.56	8760.79
CUFFVRG_0541	Vmn2r54	7	12615233	12640299	-	9115	6805.74	7849.35	9857.17	9919.72	9279.39	8032.97	7140.32	8607.99	8150.89
ENSMUSG00000030357	Fkbp4	6	128429735	128438677	-	2795	8446.9	9030.97	8694.99	8258.09	9718.98	9461.95	8753.34	8607.74	9311.42
CUFFVRG_0357	Vmn2r28	7	5477255	5494015	-	6109	6701.52	8560.5	9470.61	9680.86	7723.55	8133.33	6511.41	8603.37	7456.1
ENSMUSG00000040952	Rps19	7	24884371	24889806	+	4685	8498.38	9374.43	8514.26	8015.46	8600.52	8516.99	8743.06	8600.63	8620.19
ENSMUSG00000055943	Emc7	2	112454997	112472162	+	5826	7336.89	8695.04	9151.83	9127.61	8780.81	8728.37	8542.91	8577.84	8684.03
ENSMUSG00000028613	Lrp8	4	107802261	107876840	+	10514	6769.32	8497.82	9272.32	9713.9	8376.82	9218.6	8266.83	8563.34	8620.75
ENSMUSG00000029438	Bcl7a	5	123343834	123374082	+	8580	7079.48	8640.72	9127.98	9391.02	8600.52	9685.75	8503.36	8559.8	8929.88
ENSMUSG00000036620	Mgat4b	11	50210890	50235103	+	2719	7690.99	8384.17	9081.55	9044.53	8357.9	8651.99	8212.24	8550.31	8407.38
ENSMUSG00000034210	Efcab14	4	115737744	115777327	+	8201	8055.13	8501.16	8854.38	8748.08	8538.19	9219.49	8879.13	8539.69	8878.94
ENSMUSG00000038274	Fau	19	6057888	6059524	+	815	8381.61	8846.29	8638.51	8258.09	8938.84	8127.11	8489.91	8531.13	8518.62
ENSMUSG00000060373	Hnrnpc	14	52073380	52104028	-	2869	8935.36	8629.02	8308.44	8243.93	8895.44	8924.64	8318.25	8529.19	8712.77
ENSMUSG00000034024	Cct2	10	117050998	117063814	-	1962	8843.69	8344.06	8428.92	8475.24	8179.84	8800.3	8489.91	8522.98	8490.02
ENSMUSG00000026457	Adipor1	1	134415378	134433351	+	5025	8242.23	8750.19	8597.1	8493.17	7904.95	8633.34	8633.1	8520.67	8390.46
ENSMUSG00000022533	Atp13a3	16	30312423	30388837	-	9559	10754.8	7922.89	7692.21	7636.87	8493.68	9775.45	9080.85	8501.7	9116.66
ENSMUSG00000031375	Bgn	X	73483602	73495933	+	6099	9517.99	9369.41	8047.39	6965.61	10149.7	4405.92	7906.88	8475.1	7487.49
ENSMUSG00000021870	Slmap	14	26413168	26534931	-	8054	8578.75	8725.96	8638.51	7925.77	8088.58	6842.02	9316.59	8467.25	8082.4
ENSMUSG00000064373	Sepp1	15	3268547	3280508	+	2845	9554.4	8779.44	8105.12	7422.56	9169.21	6148.4	9322.92	8465.38	8213.51
ENSMUSG00000026276	Sept2	1	93478964	93510260	+	5022	8680.46	8383.34	8563.21	8186.34	8549.32	8012.55	8621.23	8453.34	8394.37
ENSMUSG00000024516	Sec11c	18	65800549	65817665	+	3084	10432.1	8010.63	7788.85	7563.23	9549.82	8351.81	10465.2	8448.71	9455.63
ENSMUSG00000028528	Dnajc6	4	101496648	101642799	+	5909	6696.5	10441.6	8161.6	8483.73	7414.16	8262.11	7588.87	8445.85	7755.04
ENSMUSG00000046062	Ppp1r15b	1	133131143	133139783	+	5594	8333.89	8766.07	7549.13	9087.96	10424.6	10228.4	8282.65	8434.26	9645.2
ENSMUSG00000027940	Tpm3	3	90072649	90100902	+	6085	9226.67	8050.74	8211.8	8247.71	8025.14	7946.83	7835.69	8434.23	7935.89
ENSMUSG00000021957	Tkt	14	30548359	30574722	+	6533	8956.7	9366.07	7547.88	7814.36	7633.4	8162.64	7489.19	8421.25	7761.74
ENSMUSG00000030432	Rpl28	7	4792874	4794562	+	1138	8729.43	8770.25	8056.17	8074.94	8034.05	7903.31	8810.3	8407.7	8249.22
ENSMUSG00000051223	Bzw1	1	58393136	58406548	+	2833	9273.13	7991.41	8122.69	8225.05	7876.02	8213.26	8268.41	8403.07	8119.23
ENSMUSG00000022789	Dnm1l	16	16312235	16359030	-	4107	7626.95	8425.12	8863.17	8668.78	8498.13	8593.37	8301.63	8396	8464.38
ENSMUSG00000040249	Lrp1	10	127538161	127621148	-	17717	9472.79	9552.42	7590.55	6940.12	9498.63	4805.57	8921.05	8388.97	7741.75
ENSMUSG00000020142	Slc1a4	11	20302180	20332713	-	3926	7090.78	8674.15	8560.7	9223.91	7656.77	8204.38	7855.46	8387.38	7905.54
ENSMUSG00000041408	Wapal	14	34673928	34747983	+	6623	8375.33	8053.25	8743.94	8352.5	7829.27	8461.04	9206.63	8381.26	8498.98
ENSMUSG00000028434	Epb4.1l4b	4	56991972	57143437	-	8858	7788.93	8613.14	8637.26	8472.4	8282.23	8706.16	8698.76	8377.93	8562.38
ENSMUSG00000000308	Ckmt1	2	121357714	121363737	+	2496	7810.28	8568.02	8520.54	8612.13	7821.48	8320.72	8025.55	8377.74	8055.92
ENSMUSG00000053907	Mat2a	6	72432799	72439558	-	2804	8844.95	8285.56	8049.9	8303.41	8456.95	8326.94	9469.27	8370.95	8751.05
ENSMUSG00000026509	Capn2	1	182467256	182517495	-	3200	8051.37	8373.31	8794.14	8256.2	7761.39	7523.2	7935.36	8368.75	7739.98
ENSMUSG00000029632	Ndufa4	6	11900373	11907446	-	492	7473.76	8700.05	8834.3	8465.8	8737.4	8282.53	8227.27	8368.48	8415.74
ENSMUSG00000021288	Klc1	12	111758849	111807844	+	4070	6950.14	8476.93	8831.79	9200.31	8449.16	8094.25	7973.33	8364.79	8172.25
ENSMUSG00000032220	Myo1e	9	70207350	70400067	+	4944	7785.16	8507.85	8636	8515.83	7896.05	7671.51	8209.87	8361.21	7925.81
ENSMUSG00000078619	Smarcd2	11	106263179	106272972	-	3589	7631.97	8275.54	8516.77	8978.44	8856.48	8772.77	8134.72	8350.68	8587.99
ENSMUSG00000054693	Adam10	9	70678997	70780229	+	4913	8691.76	7908.68	8077.51	8716.93	8216.56	7732.79	7929.03	8348.72	7959.46
ENSMUSG00000020189	Osbpl8	10	111164802	111297247	+	7152	7372.05	8214.53	8784.1	8944.46	8621.66	9149.33	8492.29	8328.78	8754.43
ENSMUSG00000002957	Ap2a2	7	141562180	141633011	+	4639	6991.58	8415.09	8787.87	9120.06	8324.52	8441.51	8497.82	8328.65	8421.28
ENSMUSG00000074884	Serf2	2	121449195	121458313	+	5455	8841.18	8517.04	8383.74	7564.17	8685.1	8581.83	9020.73	8326.53	8762.55
ENSMUSG00000022536	Glyr1	16	5013906	5049910	-	3348	8366.54	8333.2	8272.04	8333.62	8241.05	8254.11	8272.36	8326.35	8255.84
ENSMUSG00000041997	Tlk1	2	70712407	70825728	-	6474	7870.55	8379.16	8765.27	8289.25	7786.98	7969.03	8936.87	8326.06	8230.96
ENSMUSG00000028760	Eif4g3	4	137993022	138208508	+	11063	8529.78	8366.62	8191.72	8190.12	8422.45	8672.41	8335.65	8319.56	8476.84
ENSMUSG00000021816	Ppp3cb	14	20499364	20546573	-	6018	7076.96	8491.97	8962.32	8742.42	8305.6	8370.46	8141.04	8318.42	8272.37
ENSMUSG00000037720	Tmem33	5	67260565	67291461	+	7098	7844.18	8325.68	8580.78	8515.83	8904.34	9204.39	8507.32	8316.62	8872.02
ENSMUSG00000020250	Txnrd1	10	82859206	82897724	+	3417	8752.03	8479.44	7806.42	8216.55	7203.82	8008.99	7421.16	8313.61	7544.66
ENSMUSG00000027775	Mfsd1	3	67582768	67604231	+	2978	8504.66	8163.56	8366.17	8210.89	8594.95	9096.93	8274.74	8311.32	8655.54
ENSMUSG00000025871	4833439L19Rik	13	54551218	54565435	-	3187	7846.69	8382.5	8696.25	8312.85	8401.31	8490.35	8268.41	8309.57	8386.69
ENSMUSG00000088609	Gm24187	13	9834469	9834525	-	57	19730.4	11617.3	1475.94	407.854	819.097	1002.68	680.332	8307.87	834.036
ENSMUSG00000051695	Pcbp1	6	86524499	86526171	-	1673	8741.98	8055.76	8293.38	8130.64	8325.63	8191.06	8322.99	8305.44	8279.89
ENSMUSG00000020823	Sec14l1	11	117115168	117159268	+	7176	8925.31	8014.81	8108.88	8172.18	8367.92	9079.17	8096.74	8305.3	8514.61
ENSMUSG00000009035	Tmem184b	15	79360684	79403303	-	3434	6716.59	8476.09	9104.14	8922.74	8237.71	8524.1	7904.51	8304.89	8222.11
ENSMUSG00000045767	B230219D22Rik	13	55693124	55703499	+	4651	8367.79	8446.85	8184.19	8169.35	8660.61	8561.4	8802.39	8292.04	8674.8
ENSMUSG00000031229	Atrx	X	105797615	105929397	-	15190	8468.25	7835.98	8303.42	8560.21	8842.02	8874.02	8898.11	8291.96	8871.38
ENSMUSG00000073639	Rab18	18	6765205	6790231	+	2257	8686.73	8220.38	8305.93	7936.15	8276.66	8150.2	8466.97	8287.3	8297.95
ENSMUSG00000024759	Atl3	19	7494040	7538608	+	6698	8608.88	7819.27	8422.65	8278.86	8300.03	7881.11	8721.7	8282.41	8300.95
ENSMUSG00000056770	Setd3	12	108106431	108179314	-	6035	7699.78	8369.13	8707.54	8321.35	8039.61	8232.8	8259.71	8274.45	8177.37
ENSMUSG00000013698	Pea15a	1	172196728	172206804	-	3861	7451.15	8769.41	8593.33	8259.04	8078.56	7627.99	7499.47	8268.23	7735.34
CUFFVRG_0135	Vmn2r1	3	64081559	64109737	+	7101	6351.19	7927.9	9419.16	9334.37	8138.66	8225.69	7201.24	8258.15	7855.2
ENSMUSG00000025132	Arhgdia	11	120578104	120581624	-	2258	8455.69	8349.07	8228.11	7999.41	7923.87	7148.41	8083.29	8258.07	7718.53
ENSMUSG00000026365	Cfh	1	140085855	140183411	-	6852	9840.7	8516.21	7252.94	7402.73	9143.61	6190.14	10146.4	8253.14	8493.4
ENSMUSG00000050912	Tmem123	9	7764041	7794333	+	3109	9318.34	8314.81	7604.35	7718.06	8507.03	7996.56	8711.42	8238.89	8405
ENSMUSG00000019590	Cyb561	11	105933702	105953336	-	3653	9032.04	7481.66	8097.59	8340.23	8531.52	9066.74	7731.26	8237.88	8443.17
ENSMUSG00000029571	Tmem106b	6	13069759	13089269	+	6931	8419.28	8162.72	8346.09	7974.86	8456.95	7917.52	9580.03	8225.74	8651.5
ENSMUSG00000033685	Ucp2	7	100493337	100502020	+	6989	9575.75	8236.26	7550.39	7527.35	7605.58	9327.84	6952.04	8222.44	7961.82
ENSMUSG00000021676	Iqgap2	13	95627177	95891922	-	5771	8503.41	7809.24	9066.49	7486.76	5850.53	8574.72	7210.73	8216.47	7211.99
ENSMUSG00000022389	Tef	15	81802421	81826861	+	7865	7860.5	7832.64	8668.64	8496.95	8021.81	8415.75	8695.59	8214.68	8377.72
ENSMUSG00000020198	Ap3d1	10	80706978	80742211	-	4730	7746.24	8263.84	8315.97	8526.22	8311.16	7892.65	8026.34	8213.06	8076.72
ENSMUSG00000024063	Lbh	17	72918305	72941942	+	3207	8095.31	8769.41	8108.88	7861.57	7852.64	5719.44	8037.41	8208.79	7203.17
ENSMUSG00000016921	Srsf6	2	162931528	162937121	+	3795	8735.71	7739.88	8171.64	8149.52	8918.81	9177.75	9735.08	8199.19	9277.21
ENSMUSG00000030655	Smg1	7	118131308	118243637	-	21225	8050.11	7888.63	7946.98	8885.92	8325.63	8647.55	8165.57	8192.91	8379.58
ENSMUSG00000053279	Aldh1a1	19	20601961	20643462	+	2053	20814	5560.48	2963.17	3432.77	8038.5	14258.6	7069.13	8192.61	9788.75
ENSMUSG00000049339	Fam134a	1	75142786	75147909	+	2557	7344.42	8420.11	8351.11	8617.8	7975.06	7985.9	7697.25	8183.36	7886.07
ENSMUSG00000021796	Bmpr1a	14	34410734	34503341	-	6351	8549.87	8123.45	7834.03	8154.24	8275.55	7504.55	8673.44	8165.4	8151.18
ENSMUSG00000030754	Copb1	7	114215559	114254680	-	3315	8946.66	7907.85	7919.37	7845.52	8304.48	7985.9	8290.56	8154.85	8193.65
ENSMUSG00000032418	Me1	9	86581363	86695914	-	3257	6913.73	9006.74	8861.91	7818.14	8153.13	8041.85	7155.35	8150.13	7783.45
ENSMUSG00000052146	Rps10	17	27630422	27636629	-	1937	8466.99	8535.43	7959.53	7589.67	8109.73	8050.74	8499.4	8137.9	8219.96
ENSMUSG00000028719	Cmpk1	4	114959336	114987241	-	3420	7919.52	8101.72	8343.58	8102.31	8415.77	8751.46	8581.68	8116.78	8582.97
ENSMUSG00000026223	Itm2c	1	85894281	85908675	+	2491	8323.85	8406.73	7729.86	8001.3	8187.63	7511.65	8092	8115.43	7930.43
ENSMUSG00000022105	Rb1	14	73183673	73325822	-	6015	7260.29	7917.87	8587.06	8678.22	8012.9	8128	8360.97	8110.86	8167.29
ENSMUSG00000031751	Amfr	8	93971588	94012663	-	3953	8646.55	7931.24	7905.57	7911.61	7992.87	7644.87	8357.01	8098.74	7998.25
ENSMUSG00000050627	Gpd1l	9	114899341	114933987	-	5077	8018.72	7935.42	8245.68	8190.12	8510.37	8998.35	8608.57	8097.49	8705.77
ENSMUSG00000002812	Flii	11	60714123	60727263	-	5039	7431.06	7871.91	8545.64	8511.11	7576.64	7553.39	7190.95	8089.93	7440.33
ENSMUSG00000046330	Rpl37a	1	72711260	72713809	+	584	8347.7	8580.55	7743.66	7679.36	8592.73	8159.09	9095.88	8087.82	8615.9
ENSMUSG00000030795	Fus	7	127967457	127982368	+	5690	8660.37	8079.16	8007.22	7556.62	7444.21	8404.2	8760.46	8075.84	8202.96
ENSMUSG00000030201	Lrp6	6	134446476	134566965	-	9822	8605.12	7814.25	8082.53	7750.16	8034.05	7916.63	8605.41	8063.01	8185.36
ENSMUSG00000026110	Mgat4a	1	37439340	37541016	-	7371	9514.22	7542.66	7519.01	7648.2	8543.76	6561.37	10178.1	8056.02	8427.74
ENSMUSG00000039943	Plcb4	2	135659011	136014593	+	8970	10078	7836.81	7291.85	7001.49	8405.76	8387.33	9695.52	8052.04	8829.54
ENSMUSG00000014846	Tppp3	8	105467493	105471526	-	1848	10188.5	6350.18	7786.34	7837.02	6645.14	8020.54	5945	8040.51	6870.23
ENSMUSG00000003051	Elf3	1	135253574	135258472	-	2000	10278.9	7617.04	7570.47	6648.39	8686.21	7536.52	6422.81	8028.71	7548.51
ENSMUSG00000051934	Spats2	15	99126578	99213206	+	3065	6150.28	8113.42	8752.72	9086.07	8071.89	7971.69	7456.76	8025.62	7833.45
ENSMUSG00000027447	Cst3	2	148871722	148875692	-	1266	8716.87	8270.52	7616.9	7493.37	8133.1	6923.72	9129.11	8024.42	8061.98
ENSMUSG00000022312	Eif3h	15	51786558	51865481	-	1253	7857.99	8392.53	8101.35	7716.18	7839.29	7752.33	8713	8017.01	8101.54
ENSMUSG00000075701	Vimp	7	66079649	66089412	+	1198	7506.4	8033.19	8317.22	8185.4	8328.97	7977.91	8123.64	8010.55	8143.51
ENSMUSG00000008475	Arpc5	1	152766542	152775597	+	2276	8036.3	7891.97	8215.56	7882.34	7504.31	7512.54	8010.52	8006.54	7675.79
ENSMUSG00000004897	Hdgf	3	87906321	87916132	+	2873	8076.48	7886.12	8047.39	8001.3	7700.18	7940.61	7868.12	8002.82	7836.3
ENSMUSG00000060591	Ifitm2	7	140954839	140955961	-	627	7181.18	8553.81	7763.74	8477.12	7922.76	7001.88	7270.06	7993.97	7398.23
ENSMUSG00000028911	Srsf4	4	131873617	131901706	+	3561	6578.46	8076.65	8828.03	8479.96	6997.94	7516.98	7898.18	7990.77	7471.03
ENSMUSG00000001552	Jup	11	100368958	100397763	-	6436	8136.75	7568.57	8223.09	8025.84	7293.97	7797.62	8168.73	7988.56	7753.44
ENSMUSG00000037111	Setd7	3	51515319	51560878	-	7790	7915.75	7859.38	7960.79	8214.66	8463.63	8319.83	8515.23	7987.65	8432.9
ENSMUSG00000068039	Tcp1	17	12915701	12925067	+	5030	7795.21	7902.83	8176.66	8074.94	7657.89	7898.87	7767.65	7987.41	7774.8
ENSMUSG00000030102	Itpr1	6	108213118	108551109	+	9848	8701.8	8246.29	7385.97	7589.67	8381.27	6502.76	8497.82	7980.93	7793.95
ENSMUSG00000042129	Rassf4	6	116633008	116673836	-	6344	6622.41	8200.33	8593.33	8493.17	8860.94	9300.31	8114.15	7977.31	8758.46
ENSMUSG00000019179	Mdh2	5	135778480	135790398	+	2089	7662.11	8074.98	8308.44	7849.29	7477.6	7559.61	7520.83	7973.7	7519.35
ENSMUSG00000036550	Cnot1	8	95719451	95807462	-	8390	8370.31	7819.27	7699.74	7977.69	8067.44	8545.41	8286.6	7966.75	8299.82
ENSMUSG00000006777	Krt23	11	99477974	99493137	-	1565	7472.5	8641.56	8139	7613.27	8775.24	9413.99	10035.7	7966.58	9408.31
ENSMUSG00000046447	Camk2n1	4	138454314	138460123	+	4444	7216.34	8245.45	8175.4	8223.16	6964.55	6660.84	5237.77	7965.09	6287.72
ENSMUSG00000006005	Tpr	1	150392838	150449935	+	10496	8569.96	7829.29	7682.17	7763.38	8187.63	8242.57	8590.38	7961.2	8340.19
ENSMUSG00000019302	Atp6v0a1	11	101009452	101063719	+	6556	7493.85	7965.51	8010.99	8306.24	7566.63	7262.98	7833.31	7944.15	7554.31
ENSMUSG00000044217	Aqp5	15	99590849	99594829	+	1667	10093.1	8009.8	7181.4	6486.95	8777.47	8136.88	8884.66	7942.81	8599.67
ENSMUSG00000039952	Dag1	9	108205955	108263924	-	4563	8674.18	7591.97	7556.66	7928.6	7842.63	7327.81	8109.4	7937.85	7759.95
ENSMUSG00000020647	Ncoa1	12	4247363	4477182	-	7328	6961.44	8040.72	7989.65	8743.36	8522.61	9032.99	8054.02	7933.79	8536.54
ENSMUSG00000025980	Hspd1	1	55077835	55088243	-	2642	8026.25	8049.07	7944.47	7696.35	8411.32	8366.9	7587.29	7929.04	8121.84
ENSMUSG00000038467	Chmp4b	2	154651705	154694785	+	2027	7981.05	8253.81	7692.21	7759.6	7546.6	7465.47	7670.35	7921.67	7560.81
ENSMUSG00000032046	Abhd12	2	150832493	150904741	-	2823	7094.54	7937.09	8230.62	8414.81	7849.31	8473.48	8084.88	7919.27	8135.89
ENSMUSG00000040242	Fgfr1op2	6	146577203	146599198	+	4619	7232.67	8075.81	8487.91	7873.84	8245.5	8222.14	8305.59	7917.56	8257.74
ENSMUSG00000026193	Fn1	1	71585523	71653171	-	8312	8962.98	8916.49	7129.94	6640.84	8824.21	4591.54	7726.52	7912.56	7047.42
ENSMUSG00000036853	Mcoln3	3	146117459	146141806	+	3458	6371.28	8034.03	8716.33	8519.61	8036.27	7950.38	7191.74	7910.31	7726.13
ENSMUSG00000018569	Cldn7	11	69964779	69967885	+	1948	7324.33	7410.63	8466.57	8392.15	7026.87	7287.85	7142.7	7898.42	7152.47
ENSMUSG00000047714	Ppp1r2	16	31251537	31275277	-	4440	7591.79	7897.82	8213.05	7885.17	7458.68	7494.78	7800.88	7896.96	7584.78
ENSMUSG00000014077	Chp1	2	119547697	119587027	+	3499	6808.25	8160.22	8249.45	8335.51	7695.73	6316.25	6894.3	7888.36	6968.76
ENSMUSG00000079215	Zfp664	5	124862691	124902693	+	5729	7552.86	7685.56	8361.15	7946.54	7553.27	8184.84	7731.26	7886.53	7823.13
ENSMUSG00000034648	Lrrn1	6	107529726	107570228	+	3756	6691.47	8145.17	8619.69	8070.21	7955.03	8401.54	7692.5	7881.64	8016.36
ENSMUSG00000042032	Mat2b	11	40679314	40695203	-	5001	6776.86	8186.96	8422.65	8139.13	8010.68	7826.93	8385.49	7881.4	8074.37
ENSMUSG00000025410	Dctn2	10	127266262	127281959	+	1918	7161.09	8174.42	8184.19	7971.08	7792.55	7806.5	7951.97	7872.7	7850.34
ENSMUSG00000023367	Tmem176a	6	48841483	48845364	+	1119	9727.69	7823.44	6658.04	7273.39	8583.82	7489.45	9209.8	7870.64	8427.69
ENSMUSG00000001349	Cnn1	9	22099281	22109630	+	2368	6985.3	9137.94	8160.34	7185.59	6794.27	2623.48	7001.88	7867.29	5473.21
ENSMUSG00000055531	Cpsf6	10	117344673	117380015	-	10510	6884.85	7498.37	8260.74	8810.39	7891.6	8695.51	8614.11	7863.59	8400.4
ENSMUSG00000006127	Inpp5k	11	75630988	75648871	+	5728	6388.86	8133.47	8482.89	8445.02	7579.98	7721.25	7403.75	7862.56	7568.33
ENSMUSG00000031960	Aars	8	111033144	111057664	+	9282	7050.6	7931.24	7938.2	8524.33	7880.47	7694.6	7728.89	7861.09	7767.99
ENSMUSG00000030104	Edem1	6	108828641	108859356	+	5858	7058.13	8006.45	7743.66	8634.79	9326.13	8413.97	7976.5	7860.76	8572.2
ENSMUSG00000020439	Smtn	11	3517523	3540612	-	4380	6916.24	9001.72	8208.03	7307.38	7465.35	2682.99	7421.16	7858.34	5856.5
ENSMUSG00000057236	Rbbp4	4	129307100	129335370	-	8744	7777.63	7908.68	7945.73	7794.54	7831.5	7935.28	7876.82	7856.64	7881.2
ENSMUSG00000057182	Scn3a	2	65457118	65567627	-	12459	6518.19	7185	8521.8	9174.82	7605.58	7877.55	7725.72	7849.95	7736.29
ENSMUSG00000018770	Atp5g3	2	73908447	73911326	-	2181	7259.04	8348.24	7778.8	8011.68	7278.39	7143.09	7338.09	7849.44	7253.19
ENSMUSG00000040725	Hnrnpul1	7	25721498	25754730	-	3589	8166.89	7830.13	7588.04	7803.98	7614.48	7850.91	8081.71	7847.26	7849.04
ENSMUSG00000066108	Muc5b	7	141839072	141873085	+	14963	26951.7	2650.71	515.826	1269.82	8104.16	34012.9	4422.95	7847.02	15513.3
ENSMUSG00000037822	Smim14	5	65446844	65537184	-	7460	8700.55	7973.86	7707.27	6987.33	8466.97	7842.92	8724.07	7842.25	8344.65
ENSMUSG00000018800	Abca5	11	110269369	110337716	-	11437	5411.94	8985.01	8320.99	8606.47	7830.39	8845.6	6852.37	7831.1	7842.78
ENSMUSG00000038583	Pln	10	53337686	53345999	+	2480	7688.48	8359.1	8443.98	6818.33	6956.76	3016.03	9103.79	7827.47	6358.86
ENSMUSG00000000827	Tpd52l2	2	181497165	181517966	+	4807	6817.04	8196.15	8320.99	7919.16	7831.5	8231.91	7969.38	7813.33	8010.93
ENSMUSG00000035569	Ankrd11	8	122883337	122974793	-	11637	7551.61	8068.29	7667.11	7965.42	7458.68	7575.6	7962.26	7813.11	7665.51
ENSMUSG00000020747	2310067B10Rik	11	115765433	115799366	+	5920	5708.28	8817.88	8125.2	8581.92	7354.06	7811.83	6263.01	7808.32	7142.97
ENSMUSG00000044783	Hjurp	1	88262471	88277633	-	8331	6135.21	4023.7	8229.37	12837.9	8495.9	12495.7	12111.5	7806.56	11034.4
ENSMUSG00000052512	Nav2	7	49246189	49610087	+	12866	6440.34	7886.95	8397.55	8497.89	7669.02	8092.48	7845.97	7805.68	7869.15
ENSMUSG00000020267	Hint1	11	54866383	54870501	+	872	7786.42	8028.18	7891.76	7493.37	8093.03	7785.19	8120.48	7799.93	7999.57
ENSMUSG00000034484	Snx2	18	53176365	53220860	+	2013	7109.61	8163.56	8169.13	7754.88	7854.87	7940.61	7854.67	7799.29	7883.38
ENSMUSG00000026380	Tfcp2l1	1	118627945	118685167	+	9269	8016.21	7647.12	7882.97	7649.14	7801.45	9022.33	9555.5	7798.86	8793.09
ENSMUSG00000016382	Pls3	X	75785654	75875182	-	4238	8352.73	7480.82	7766.25	7593.44	7354.06	6263.85	7993.9	7798.31	7203.94
ENSMUSG00000029359	Tesc	5	118027743	118061878	+	1591	5832.59	8092.53	8932.2	8335.51	7439.76	7771.87	7127.67	7798.21	7446.43
ENSMUSG00000019997	Ctgf	10	24595442	24598683	+	2861	9249.28	8510.36	6792.34	6617.24	14003.7	8374.9	14467.3	7792.3	12282
ENSMUSG00000031995	St14	9	31089402	31131853	-	4577	8382.86	7194.19	7593.06	7983.36	7365.19	7865.12	7303.29	7788.37	7511.2
ENSMUSG00000044447	Dock5	14	67751928	67933572	-	10335	6675.15	7739.88	8144.02	8592.31	8580.48	8502.78	7995.48	7787.84	8359.58
ENSMUSG00000029672	Fam3c	6	22306520	22356243	-	3713	6736.68	7665.5	8442.73	8296.8	7352.95	7358.9	7308.03	7785.43	7339.96
ENSMUSG00000028127	Abcd3	3	121758909	121815302	-	4089	8208.32	7474.14	7467.55	7968.25	7785.87	8488.58	8189.3	7779.57	8154.58
ENSMUSG00000024048	Myl12a	17	70993656	71002878	-	3201	9145.06	7524.28	7148.77	7294.16	7403.03	6652.85	7758.95	7778.07	7271.61
ENSMUSG00000031010	Usp9x	X	13071498	13173328	+	15051	8896.43	7237.65	7128.69	7849.29	7817.03	8107.57	8317.46	7778.02	8080.69
ENSMUSG00000068735	Trp53i11	2	93187548	93201759	+	3690	6537.03	7724	7737.39	9090.79	6510.48	7082.69	6160.17	7772.3	6584.45
ENSMUSG00000056692	D17Wsu92e	17	27751232	27820558	-	4250	8004.91	7891.97	7594.31	7577.39	7745.81	7516.09	8092.79	7767.14	7784.9
ENSMUSG00000032249	Anp32a	9	62341293	62378812	+	3166	7625.69	7869.41	7908.08	7650.09	7633.4	7768.32	7275.6	7763.32	7559.11
ENSMUSG00000052833	Sae1	7	16327053	16387797	-	1884	6474.24	8209.52	8150.3	8217.5	7729.11	8225.69	7475.74	7762.89	7810.18
ENSMUSG00000030557	Mef2a	7	67231163	67372858	-	6283	7547.84	7948.79	7964.55	7579.28	7277.27	7237.23	8617.28	7760.12	7710.59
ENSMUSG00000030530	Furin	7	80388585	80405436	-	9178	10327.9	6996.14	6871.4	6832.49	7900.5	7468.13	8545.29	7756.98	7971.31
ENSMUSG00000040785	Ttc3	16	94370618	94469222	+	15134	7059.38	7946.29	8033.58	7966.36	8119.74	7591.58	7979.66	7751.4	7897
ENSMUSG00000001833	Sept7	9	25252439	25308571	+	2538	8081.5	7688.07	7795.12	7420.67	7656.77	6675.05	8066.68	7746.34	7466.17
ENSMUSG00000001687	Ubl3	5	148504631	148552789	-	2668	7616.9	7921.22	7684.68	7750.16	7598.9	7866.01	7664.02	7743.24	7709.64
ENSMUSG00000058499	Pip	6	41847549	41852062	+	571	7863.01	7883.61	8817.99	6382.15	12168.5	9830.51	23905.8	7736.69	15301.6
ENSMUSG00000018417	Myo1b	1	51749765	51916071	-	10792	8075.22	7495.03	7699.74	7668.03	7295.08	7883.77	7855.46	7734.5	7678.1
ENSMUSG00000026490	Cdc42bpa	1	179960472	180165603	+	18889	7536.54	7673.03	8054.92	7651.98	7538.81	7133.32	7879.99	7729.11	7517.37
ENSMUSG00000035885	Cox8a	19	7215158	7217616	-	545	7054.36	8489.47	7953.26	7413.12	7838.18	7457.48	7244.75	7727.55	7513.47
ENSMUSG00000066551	Hmgb1	5	149046702	149053513	-	4944	8458.2	7642.94	7761.23	7030.75	7651.21	7708.81	7759.74	7723.28	7706.59
ENSMUSG00000079620	Muc4	16	32735886	32782391	+	11757	9003.16	6652.69	7058.41	8160.85	7488.73	9700.85	6403.03	7718.78	7864.2
CUFFVRG_0326	Vmn1r184	7	26260350	26270887	+	8724	6105.07	8597.27	8693.74	7469.76	8503.69	8889.11	8200.38	7716.46	8531.06
ENSMUSG00000051427	Ccdc157	11	4141123	4160293	-	5589	6483.03	7950.46	8160.34	8271.31	7812.58	8851.81	7633.17	7716.29	8099.19
ENSMUSG00000027652	Ralgapb	2	158409848	158499253	+	12992	7472.5	7736.54	7680.91	7917.27	7743.58	8096.03	7791.38	7701.8	7877
ENSMUSG00000039530	Tusc3	8	39005867	39165112	+	1511	7358.23	7551.02	7861.64	7963.53	7625.61	8124.45	7133.99	7683.61	7628.02
ENSMUSG00000021771	Vdac2	14	21831269	21845879	+	4658	7923.29	7505.06	7915.61	7375.35	7169.32	7516.09	7508.97	7679.83	7398.13
ENSMUSG00000041439	Mfsd6	1	52656286	52727462	-	6816	9078.5	7347.12	7004.44	7272.45	7680.14	8289.64	8497.82	7675.63	8155.87
ENSMUSG00000036591	Arhgap21	2	20847919	20968881	-	9271	7048.08	7609.52	8036.09	8001.3	7675.69	7889.1	8215.41	7673.75	7926.73
ENSMUSG00000024096	Ralbp1	17	65848433	65885755	-	4335	7452.41	7899.49	7700.99	7620.82	8432.47	8217.7	8196.42	7668.43	8282.2
ENSMUSG00000070473	Cldn3	5	134986214	134987476	+	1263	7266.57	7581.1	7787.59	8021.12	7598.9	7499.22	7461.5	7664.1	7519.87
ENSMUSG00000026353	Ubxn4	1	128244181	128279377	+	4093	7998.63	7590.3	7434.92	7614.21	7911.63	7911.3	8136.3	7659.51	7986.41
ENSMUSG00000010021	Kif19a	11	114765388	114790739	+	4068	7738.7	7811.75	7964.55	7118.56	6837.68	8932.63	7047.77	7658.39	7606.02
ENSMUSG00000021687	Scamp1	13	94201310	94285857	-	4582	7806.51	7640.43	7508.97	7650.09	7424.18	7720.36	7936.94	7651.5	7693.83
ENSMUSG00000028517	Ppap2b	4	105157347	105232764	+	3159	7364.51	8645.73	7324.48	7238.46	9268.26	6170.6	7637.12	7643.3	7691.99
ENSMUSG00000030739	Myh14	7	44605803	44670843	-	7273	11351.3	6721.21	6489.87	5961.08	6340.21	9308.3	7442.52	7630.86	7697.01
ENSMUSG00000037032	Apbb1	7	105558486	105574402	-	2530	6248.22	7755.76	8367.42	8131.58	7188.24	7937.06	7311.99	7625.75	7479.1
ENSMUSG00000032324	Tspan3	9	56135885	56161070	-	1728	7341.91	7684.72	7648.28	7805.87	7660.11	7928.18	7446.47	7620.2	7678.25
ENSMUSG00000029390	Tmed2	5	124540695	124550506	+	2199	8188.23	7310.35	7630.71	7326.26	7671.24	7641.32	7921.12	7613.89	7744.56
ENSMUSG00000006169	Clint1	11	45852051	45910625	+	6946	8385.37	7308.68	7035.81	7701.07	7742.47	7614.67	7258.19	7607.73	7538.44
ENSMUSG00000089682	Bcl2l2	14	54883377	54888234	+	4462	6883.59	7940.44	7825.24	7768.1	7992.87	7873.11	7670.35	7604.34	7845.44
ENSMUSG00000026991	Pkp4	2	59160850	59355208	+	5707	8022.48	7457.43	7429.9	7504.7	7858.21	6706.13	7441.73	7603.63	7335.36
ENSMUSG00000025702	March8	6	116338024	116409540	+	6536	7294.2	7640.43	7731.11	7741.67	7569.97	7950.38	7399.01	7601.85	7639.78
ENSMUSG00000029020	Mfn2	4	147873599	147904704	-	5194	6686.45	7576.92	7995.93	8143.86	7246.11	7207.92	7187.79	7600.79	7213.94
ENSMUSG00000029830	Svopl	6	37983739	38046996	-	4281	6088.75	7513.41	8922.16	7860.62	6415.89	5810.03	6300.98	7596.24	6175.63
ENSMUSG00000033565	Rbfox2	15	77078990	77307053	-	7358	7019.2	7694.75	7807.67	7855.9	7465.35	6981.45	7730.47	7594.38	7392.42
ENSMUSG00000027177	Hipk3	2	104426481	104494446	-	7987	10143.3	6851.57	6861.36	6520.94	7093.64	7805.62	7950.39	7594.3	7616.55
ENSMUSG00000000708	Kat2b	17	53566861	53672720	+	4867	7477.52	7568.57	7869.17	7447.11	7204.94	7834.04	8452.73	7590.59	7830.57
ENSMUSG00000036299	BC031181	18	75005900	75009933	+	1047	7107.1	7570.24	8057.43	7625.54	7208.27	7618.23	7016.12	7590.08	7280.87
ENSMUSG00000034110	Kctd7	5	130144861	130155806	+	4368	5747.21	7640.43	9120.45	7826.64	7315.11	7683.95	7607.06	7583.68	7535.37
ENSMUSG00000024290	Rock1	18	10064401	10181792	-	6187	7739.96	7427.34	7713.54	7450.88	8011.79	8074.71	8065.89	7582.93	8050.8
ENSMUSG00000027479	Mapre1	2	153741274	153773310	+	7811	7311.77	7544.33	7877.95	7579.28	7429.74	7316.27	7717.81	7578.34	7487.94
ENSMUSG00000021728	Emb	13	117220625	117274098	+	2253	10099.4	7154.08	5952.71	7092.12	7760.27	8364.24	7547.73	7574.57	7890.75
ENSMUSG00000006273	Atp6v1b2	8	69088646	69113711	+	5305	7461.2	7618.71	7624.43	7592.5	7398.58	7686.61	7036.69	7574.21	7373.96
ENSMUSG00000028936	Rpl22	4	152325742	152334071	+	2911	8089.04	7814.25	7286.83	7103.45	7801.45	7575.6	7950.39	7573.39	7775.81
ENSMUSG00000062397	Zfp706	15	36997031	37007402	-	4413	7310.52	7769.13	7684.68	7517.91	7626.73	7882.88	7497.89	7570.56	7669.17
ENSMUSG00000024392	Bag6	17	35135178	35147322	+	6215	6819.55	7645.45	7739.9	8064.55	6893.32	7125.32	7469.41	7567.36	7162.69
ENSMUSG00000018398	Sept8	11	53519257	53549565	+	6087	6425.27	7744.06	7982.12	8110.81	7986.19	7770.98	7308.82	7565.57	7688.67
ENSMUSG00000059070	Rpl18	7	45715457	45720835	+	4042	7851.71	7679.71	7654.55	7073.24	7565.52	7409.52	7894.23	7564.8	7623.09
ENSMUSG00000031591	Asah1	8	41340197	41374773	-	3390	7196.25	8095.87	7566.7	7388.57	7206.05	7464.58	7824.61	7561.85	7498.41
ENSMUSG00000004071	Cdip1	16	4750348	4790292	-	5746	5882.82	7839.32	8221.84	8302.46	7701.29	7887.32	7252.66	7561.61	7613.76
ENSMUSG00000021484	Lman2	13	55343833	55362783	-	4315	7688.48	7484.17	7278.04	7782.26	8277.77	7497.44	7469.41	7558.24	7748.21
ENSMUSG00000073702	Rpl31	1	39367851	39371908	+	1251	7856.74	8277.21	6778.53	7314.93	7874.9	7420.18	7956.72	7556.85	7750.6
ENSMUSG00000034245	Hdac11	6	91156665	91174692	+	3849	6177.9	7956.31	8246.94	7836.08	6901.11	7613.78	7133.2	7554.31	7216.03
ENSMUSG00000019796	Lrp11	10	7589800	7625483	+	3418	5958.16	7676.37	8184.19	8386.49	7388.56	7868.67	6877.68	7551.3	7378.31
ENSMUSG00000037033	Clca4	3	144822623	144849357	-	3361	8365.28	7538.48	7167.6	7119.5	8162.03	7683.95	5382.53	7547.72	7076.17
ENSMUSG00000012405	Rpl15	14	18267823	18271391	-	2397	7507.66	8008.13	7399.78	7260.17	7541.03	7794.07	7895.02	7543.93	7743.37
ENSMUSG00000029777	Gars	6	55038001	55079504	+	2390	6751.75	7800.88	7706.01	7898.39	7933.89	7307.39	7464.67	7539.26	7568.65
ENSMUSG00000020733	Slc9a3r1	11	115163341	115181181	+	1925	8144.28	6991.13	7606.86	7400.84	7289.52	7837.59	6725	7535.78	7284.04
ENSMUSG00000005506	Celf1	2	90940382	91019497	+	8446	7564.16	7603.67	7503.95	7453.71	7516.55	6953.92	7746.29	7531.37	7405.59
ENSMUSG00000090862	Rps13	7	116331507	116334190	-	582	7596.81	7998.1	7088.53	7418.78	6917.81	7586.25	7222.6	7525.55	7242.22
ENSMUSG00000021843	Ktn1	14	47663756	47736563	+	4484	7679.69	7388.07	7524.03	7486.76	7181.56	7344.69	7542.98	7519.63	7356.41
ENSMUSG00000072214	Sept5	16	18621811	18629938	-	2127	5869.01	7866.06	8329.77	7974.86	7641.19	7507.21	7028.78	7509.93	7392.39
ENSMUSG00000034917	Tjp3	10	81273207	81291267	-	3024	6524.47	7505.89	8067.47	7918.21	7464.24	7634.21	6578.65	7504.01	7225.7
ENSMUSG00000019428	Fkbp8	8	70527724	70535328	+	4529	6775.6	7745.73	7684.68	7800.2	7654.55	7255.88	7264.52	7501.55	7391.65
ENSMUSG00000034981	Parm1	5	91517615	91626894	+	5068	7461.2	7334.58	7330.75	7874.79	7531.02	6774.52	6831.8	7500.33	7045.78
ENSMUSG00000062604	Srpk2	5	23503356	23616571	-	6436	6747.98	7512.58	7519.01	8218.44	7999.55	7501.88	7565.13	7499.5	7688.86
ENSMUSG00000022037	Clu	14	65968483	65981548	+	3438	12394.7	6744.61	4739.07	6118.75	8211	7398.86	9394.91	7499.29	8334.92
ENSMUSG00000007613	Tgfbr1	4	47353222	47414931	+	6534	7654.57	7394.75	7483.87	7460.32	7500.97	7207.92	7851.51	7498.38	7520.13
ENSMUSG00000041731	Pgm5	19	24683016	24861855	-	3611	6975.25	7712.3	8077.51	7228.07	6327.97	2412.11	7825.4	7498.28	5521.83
ENSMUSG00000030516	Tjp1	7	65296165	65371239	-	7360	7431.06	7559.38	7457.51	7527.35	7465.35	7186.6	8074.59	7493.83	7575.52
ENSMUSG00000028426	Rad23b	4	55350043	55392237	+	5733	7851.71	7500.88	7286.83	7319.65	7321.79	7316.27	7769.23	7489.77	7469.1
ENSMUSG00000021127	Zfp36l1	12	80107760	80113013	-	2984	9573.24	6905.05	5970.28	7491.48	11172.4	11607.6	11235.8	7485.01	11338.6
ENSMUSG00000020827	Mink1	11	70562881	70614483	+	6286	6632.46	7698.93	7754.96	7836.08	7109.23	7033.85	6992.39	7480.61	7045.15
ENSMUSG00000009470	Tnpo1	13	98839019	98926384	-	8579	8348.96	7200.88	7162.58	7191.25	7715.76	7710.59	7535.07	7475.92	7653.81
ENSMUSG00000053646	Plxnb1	9	109095436	109119911	+	8952	7206.3	7103.94	7407.31	8160.85	7219.4	8241.68	7247.12	7469.6	7569.4
ENSMUSG00000018293	Pfn1	11	70651850	70654644	-	2405	7650.81	7695.59	7185.17	7327.2	7450.89	6134.19	7049.35	7464.69	6878.14
ENSMUSG00000022351	Sqle	15	59315077	59331192	+	5546	7321.82	7631.24	7476.34	7421.61	6717.48	7185.71	6126.94	7462.75	6676.71
ENSMUSG00000000184	Ccnd2	6	127125779	127151048	-	5701	7567.93	7317.03	7723.58	7232.79	7655.66	5023.16	7439.35	7460.34	6706.06
ENSMUSG00000018849	Wwc1	11	35838400	35980527	-	4960	7727.4	7699.77	7191.44	7213.91	7592.23	7889.1	7937.74	7458.13	7806.35
ENSMUSG00000001794	Capns1	7	30186942	30195164	-	2397	7208.81	7709.79	7390.99	7522.63	7153.74	6433.48	7395.84	7458.06	6994.36
ENSMUSG00000020300	Cpeb4	11	31872211	31935634	+	6369	7516.45	7050.46	7501.44	7741.67	7190.47	7822.49	7238.42	7452.5	7417.13
ENSMUSG00000040560	Wdr7	18	63708695	63989760	+	7109	6505.63	7454.92	7643.26	8204.28	7597.79	7772.76	7291.42	7452.02	7553.99
ENSMUSG00000056342	Usp34	11	23306895	23490560	+	18474	7797.72	7021.21	7463.79	7523.58	7636.74	8166.19	8230.44	7451.57	8011.12
ENSMUSG00000037373	Ctbp1	5	33247724	33275004	-	2288	7281.64	7598.65	7562.94	7361.19	7488.73	7481.46	7620.51	7451.1	7530.23
ENSMUSG00000004771	Rab11a	9	64715299	64737758	-	2992	7146.03	7439.88	7552.9	7631.21	7416.39	7609.34	7609.44	7442.5	7545.06
ENSMUSG00000035901	Dennd5a	7	109893780	109960470	-	8677	6092.52	8050.74	7812.69	7811.53	7979.52	7397.97	7436.98	7441.87	7604.82
ENSMUSG00000014313	Cox6c	15	35925886	35938246	-	3567	7208.81	7866.06	7431.16	7238.46	7782.53	6328.69	7418.78	7436.12	7176.67
ENSMUSG00000030759	Far1	7	113513834	113571511	+	8055	8033.79	6982.77	7439.94	7278.11	7623.39	8371.34	7478.91	7433.65	7824.55
ENSMUSG00000063065	Mapk3	7	126759601	126765819	+	2163	6682.68	7663	7802.65	7584	7048.02	6761.2	7137.16	7433.08	6982.12
ENSMUSG00000007880	Arid1a	4	133679008	133756769	-	11476	7398.42	7453.25	7338.28	7534.91	7695.73	8040.97	7746.29	7431.21	7827.66
ENSMUSG00000041841	Rpl37	15	5116613	5119140	+	867	7235.18	7895.31	7139.98	7444.27	7145.95	7055.16	7245.54	7428.69	7148.88
ENSMUSG00000006575	Rundc3a	11	102393403	102402555	+	2941	5398.13	7546.84	8221.84	8533.77	7053.58	7453.92	6790.66	7425.15	7099.39
ENSMUSG00000000420	Galnt1	18	24205344	24286818	+	5519	7320.56	7400.6	7443.71	7520.75	7537.69	7719.47	7633.96	7421.4	7630.37
ENSMUSG00000010025	Aldh3a2	11	61223417	61267464	-	5619	7801.49	7358.82	7375.93	7132.72	7474.26	7498.33	8163.99	7417.24	7712.19
ENSMUSG00000013033	Lphn1	8	83900105	83941954	+	8587	5929.28	7612.86	8147.79	7968.25	7545.48	7814.5	7414.83	7414.55	7591.6
ENSMUSG00000050359	Sprr1a	3	92483952	92485895	-	806	6245.71	7975.53	7360.87	8030.56	5457.68	6949.48	4950.6	7403.17	5785.92
ENSMUSG00000029314	Agpat9	5	100845713	100899102	+	3502	5147	7760.77	8259.49	8444.08	7390.79	6954.81	6512.2	7402.83	6952.6
ENSMUSG00000026796	Fam129b	2	32876114	32925254	+	4672	7407.21	7322.05	7734.88	7144.99	7214.95	6968.13	7216.27	7402.28	7133.12
ENSMUSG00000029169	Dhx15	5	52150209	52190519	-	3009	7773.86	7357.15	7186.42	7276.22	7484.27	7651.97	7374.48	7398.41	7503.58
ENSMUSG00000043969	Emx2	19	59458372	59465357	+	3002	5629.18	7680.55	8136.49	8136.3	7434.19	8089.81	6391.17	7395.63	7305.06
ENSMUSG00000027303	Ptpra	2	130450278	130554026	+	3335	7665.87	7373.02	7216.54	7290.38	7285.06	7675.95	7711.49	7386.46	7557.5
ENSMUSG00000039899	Fgl2	5	21372642	21378374	+	3788	7405.95	6117.03	7247.92	8767.91	8675.08	5401.5	6596.06	7384.7	6890.88
ENSMUSG00000047531	Rtp2	16	23925548	23930787	-	2421	6128.93	7479.99	7734.88	8190.12	7662.34	8189.28	7061.21	7383.48	7637.61
ENSMUSG00000004263	Atn1	6	124739189	124756524	-	5085	6205.53	7562.72	7728.6	8006.96	7272.82	7210.58	7475.74	7375.95	7319.72
ENSMUSG00000026663	Atf6	1	170704674	170867771	-	9231	7493.85	7084.72	7273.02	7600.99	7336.26	7950.38	7646.62	7363.15	7644.42
ENSMUSG00000038013	Wipf2	11	98863638	98905040	+	7819	6732.91	7447.4	7786.34	7481.09	7099.21	7045.39	6815.19	7361.93	6986.6
ENSMUSG00000025283	Sat1	X	155213132	155216449	-	2774	8468.25	7053.8	7122.41	6734.31	7395.24	7139.53	8468.55	7344.69	7667.78
ENSMUSG00000028309	Rnf20	4	49632006	49656887	+	7288	6788.16	7220.1	7849.09	7495.25	7276.16	7609.34	7200.45	7338.15	7361.98
ENSMUSG00000038843	Gcnt1	19	17326141	17356667	-	5571	9092.32	6305.05	6845.05	7108.17	6640.69	5754.97	7231.3	7337.65	6542.32
ENSMUSG00000023915	Tnfrsf21	17	43016555	43089188	+	3626	6721.61	7368.01	7556.66	7702.01	6824.32	7318.93	6316.8	7337.07	6820.02
ENSMUSG00000023021	Cers5	15	99733506	99772885	-	4919	6420.25	7736.54	7644.51	7539.63	7163.76	7603.13	7678.26	7335.23	7481.72
ENSMUSG00000003660	Snrnp200	2	127208386	127240451	+	7819	7152.3	7518.43	7321.97	7338.53	7063.6	7332.25	7310.41	7332.81	7235.42
ENSMUSG00000032353	Tmed3	9	89699203	89705043	-	1324	8642.79	6894.19	7048.37	6734.31	7873.79	7612.9	7597.57	7329.91	7694.75
ENSMUSG00000022883	Robo1	16	72663149	73046095	+	7563	6105.07	7438.21	7590.55	8171.23	7190.47	7714.14	7213.89	7326.27	7372.83
ENSMUSG00000035105	Egln3	12	54178981	54203860	-	2662	7001.62	7655.48	7486.38	7135.55	6779.81	6644.85	6700.48	7319.76	6708.38
ENSMUSG00000028790	Khdrbs1	4	129703164	129742303	-	6419	7097.05	7185	7581.76	7412.17	7040.23	7440.6	7183.83	7319	7221.55
ENSMUSG00000057363	Uxs1	1	43746966	43827800	-	5097	6036.01	7391.41	7913.1	7924.82	7157.08	7373.99	6739.24	7316.33	7090.11
ENSMUSG00000018171	Vmp1	11	86583865	86683836	-	3862	7255.27	6964.39	7192.7	7847.41	7715.76	7278.97	7171.18	7314.94	7388.63
ENSMUSG00000019851	Perp	10	18845071	18857073	+	1901	8716.87	6748.79	7060.92	6720.14	6883.31	7136.87	8566.65	7311.68	7528.94
ENSMUSG00000036026	Tmem63b	17	45660171	45686905	-	5098	6332.35	7143.22	7767.51	8001.3	6680.76	7208.81	7074.66	7311.09	6988.08
ENSMUSG00000026924	Sec16a	2	26409431	26445216	-	9189	7889.38	6910.9	6950.47	7488.65	7183.79	7672.4	7469.41	7309.85	7441.87
ENSMUSG00000030500	Slc17a6	7	51621830	51671125	+	4319	5707.03	7244.33	7896.78	8391.21	6782.03	7487.67	6853.95	7309.84	7041.22
ENSMUSG00000020572	Nampt	12	32820335	32853369	+	4547	7644.53	7632.91	7221.56	6734.31	6443.71	7313.6	8561.9	7308.33	7439.74
ENSMUSG00000031709	Tbc1d9	8	83165352	83272934	+	5887	7270.34	7032.91	7198.97	7723.73	6898.89	7715.03	7279.55	7306.49	7297.82
ENSMUSG00000038342	Mlxip	5	123394798	123457932	+	8206	6764.3	7365.5	7347.07	7743.55	7054.69	8256.78	7285.09	7305.11	7532.19
ENSMUSG00000003435	Supt5	7	28314898	28338719	-	3509	6783.14	7380.54	7508.97	7545.29	7100.32	7296.73	7167.22	7304.49	7188.09
ENSMUSG00000003402	Prkcsh	9	22003035	22014219	+	2013	6151.53	7341.27	7726.09	7989.97	7231.64	7030.3	6486.1	7302.22	6916.01
ENSMUSG00000028402	Mpdz	4	81278500	81442815	-	12437	5665.59	7677.2	7889.25	7966.36	7109.23	7261.2	7248.7	7299.6	7206.38
ENSMUSG00000038612	Mcl1	3	95658721	95663176	+	3485	8478.29	7416.48	6698.21	6575.7	7577.76	6822.48	7738.38	7292.17	7379.54
ENSMUSG00000032369	Plscr1	9	92250057	92271975	+	1692	7034.27	7480.82	7234.11	7406.51	6952.31	7650.2	6315.22	7288.93	6972.58
ENSMUSG00000053819	Camk2d	3	126596302	126844913	+	15928	6588.51	7250.18	7546.62	7746.39	7178.23	7540.96	7549.31	7282.92	7422.83
ENSMUSG00000027562	Car2	3	14886426	14900769	+	1789	6672.64	7770.8	7625.69	7025.09	7420.84	7252.32	6681.49	7273.55	7118.22
CUFFVRG_0436	Vmn1r85	7	13083313	13091854	-	6911	5267.54	8291.41	7475.08	8047.56	6277.89	7436.16	6556.5	7270.4	6756.85
ENSMUSG00000017421	Zfp207	11	80383279	80405733	+	6658	7009.16	7070.52	7358.36	7600.05	7172.66	7133.32	7199.65	7259.52	7168.54
ENSMUSG00000027820	Mme	3	63295872	63382231	+	4240	7097.05	7006.17	7536.58	7397.07	8423.56	7340.25	8463.02	7259.22	8075.61
ENSMUSG00000020088	Sar1a	10	61680310	61693295	+	2611	7792.7	7086.39	7157.55	6989.21	7341.82	6897.97	7546.94	7256.46	7262.24
ENSMUSG00000006269	Atp6v1b1	6	83743017	83758809	+	1926	5816.27	7652.97	7988.4	7564.17	7238.32	7636.88	8500.2	7255.45	7791.8
ENSMUSG00000068874	Selenbp1	3	94933056	94944758	+	2273	7773.86	7429.01	6797.36	7019.43	6465.97	7634.21	7524.79	7254.91	7208.32
ENSMUSG00000001025	S100a6	3	90612894	90614414	+	719	8067.69	6940.15	6882.7	7122.33	6901.11	6435.26	6036.76	7253.22	6457.71
ENSMUSG00000039989	Cbx4	11	119077573	119086221	-	5210	5607.83	7881.1	6802.38	8718.82	8817.53	8891.78	6422.81	7252.53	8044.04
ENSMUSG00000028207	Asph	4	9448069	9669344	-	16102	8062.67	7141.55	6886.46	6889.14	7022.42	7133.32	7304.87	7244.95	7153.53
ENSMUSG00000086549	Gm13648	4	156052715	156059802	-	1536	5218.57	7190.85	7663.34	8905.75	7394.13	7939.72	7334.14	7244.63	7556
ENSMUSG00000020821	Kif1c	11	70700548	70731964	+	7276	7341.91	7266.9	7283.06	7076.07	7101.44	5825.13	7552.48	7241.98	6826.35
ENSMUSG00000025777	Gdap1	1	17145362	17164271	+	5464	5703.26	7353.8	7856.62	8039.06	7391.9	7920.18	7129.25	7238.19	7480.44
ENSMUSG00000072568	Fam84b	15	60818996	60825080	-	5563	10502.4	6330.96	6144.73	5972.41	7243.89	9125.35	7474.16	7237.63	7947.8
ENSMUSG00000022234	Cct5	15	31590800	31601847	-	2809	7362	7130.68	7393.5	7060.97	7286.18	7478.79	7160.1	7236.79	7308.36
ENSMUSG00000021556	Golm1	13	59634996	59675784	-	3693	6975.25	6888.34	7723.58	7356.47	7293.97	7774.53	6597.64	7235.91	7222.05
ENSMUSG00000029465	Arpc3	5	122391878	122406179	+	2581	7397.16	7424.83	7146.26	6950.51	7055.81	6882.87	7001.09	7229.69	6979.92
ENSMUSG00000026781	Acbd5	2	23068168	23114510	+	4154	6971.49	7213.41	7453.75	7270.56	7374.1	7846.47	7396.63	7227.3	7539.07
ENSMUSG00000030007	Cct7	6	85451505	85468477	+	2452	7684.71	7179.99	7148.77	6894.8	7111.45	7488.56	6809.65	7227.07	7136.55
ENSMUSG00000035725	Prkx	X	77761411	77796278	-	5807	6337.37	7240.15	7693.46	7624.6	7365.19	8171.52	6917.24	7223.9	7484.65
ENSMUSG00000031608	Galnt7	8	57523828	57653032	-	5253	8200.79	6608.4	7060.92	7016.59	7871.56	8143.1	7815.91	7221.67	7943.52
ENSMUSG00000021994	Wnt5a	14	28504750	28527447	+	7822	6717.84	7623.72	7112.37	7416.89	7286.18	6103.11	7258.99	7217.71	6882.76
ENSMUSG00000005469	Prkaca	8	83972978	83996445	+	2293	6034.76	7557.7	7763.74	7510.36	7216.06	7235.45	6868.98	7216.64	7106.83
ENSMUSG00000039367	Sec24c	14	20674321	20694850	+	4446	7025.48	7216.76	7180.15	7440.5	7300.64	7048.95	6986.06	7215.72	7111.88
ENSMUSG00000024091	Vapa	17	65580056	65613555	-	1640	7319.31	7220.1	7387.23	6934.46	6647.37	7306.5	6433.88	7215.27	6795.92
ENSMUSG00000024921	Smarca2	19	26605115	26778321	+	7854	7594.3	7347.12	7050.88	6838.16	7879.35	6611.11	7686.96	7207.61	7392.47
ENSMUSG00000042428	Mgat3	15	80173721	80215519	+	4665	8572.47	6923.44	6762.21	6569.09	7080.29	8129.78	7450.43	7206.8	7553.5
ENSMUSG00000026393	Nek7	1	138484714	138619696	-	3366	8498.38	7102.27	6674.36	6542.65	7318.45	8489.46	7806.42	7204.42	7871.44
ENSMUSG00000038801	Scgb1c1	7	140845565	140846768	+	436	8148.05	10447.4	2004.32	8211.83	4002	14619.2	8453.52	7202.9	9024.91
ENSMUSG00000039542	Ncam1	9	49504361	49798922	-	3899	6316.03	7368.85	7557.92	7563.23	7645.64	8016.1	7651.36	7201.5	7771.04
ENSMUSG00000049354	Dcaf7	11	106036872	106059324	+	6133	7090.78	6638.48	7485.12	7568.89	7362.97	7735.46	7307.24	7195.82	7468.56
ENSMUSG00000043391	2510009E07Rik	16	21649045	21694665	-	5164	6225.62	7095.58	7687.19	7774.71	7387.45	7391.76	7367.36	7195.78	7382.19
ENSMUSG00000054766	Set	2	30057378	30072577	+	4070	7462.46	7067.17	7266.74	6977.88	7102.55	6890.86	6987.64	7193.56	6993.68
ENSMUSG00000026615	Eprs	1	185363095	185428355	+	4850	6967.72	7205.89	7167.6	7407.45	7485.39	7402.41	7170.38	7187.17	7352.73
ENSMUSG00000026463	Atp2b4	1	133702674	133801041	-	9031	6702.77	6974.41	7249.17	7794.54	6365.81	5380.18	7247.12	7180.22	6331.04
ENSMUSG00000027996	Sfrp2	3	83766321	83774316	+	2153	7650.81	8883.9	6443.43	5700.51	8341.21	3162.57	6459.99	7169.66	5987.92
ENSMUSG00000020923	Ubtf	11	102304560	102319742	-	6552	7060.64	7022.05	7423.63	7147.82	6816.53	7006.32	7242.37	7163.53	7021.74
ENSMUSG00000026385	Dbi	1	120113280	120121078	-	1422	6110.1	7578.6	7926.9	7037.36	6660.73	5973.44	6373.76	7163.24	6335.98
ENSMUSG00000033557	Fam20b	1	156678545	156719001	-	8389	7085.75	7147.4	7239.13	7174.26	7429.74	7078.25	7311.2	7161.64	7273.06
ENSMUSG00000004044	Ptrf	11	100956733	100970887	-	3587	7289.17	7299.49	7684.68	6361.38	6735.29	4501.84	7236.84	7158.68	6157.99
ENSMUSG00000020570	Sypl	12	32953891	32979050	+	7535	8645.3	6918.43	6492.38	6574.75	7139.27	7681.28	7512.13	7157.71	7444.23
ENSMUSG00000041936	Agrn	4	156165290	156197488	-	9285	6383.83	7057.14	7082.25	8096.65	7426.4	7637.76	8080.92	7154.97	7715.03
ENSMUSG00000024462	Gabbr1	17	37045966	37075067	+	7764	5772.32	6968.56	7775.04	8094.76	7042.45	7055.16	7227.34	7152.67	7108.32
ENSMUSG00000037606	Osbpl5	7	143688762	143756985	-	4915	6441.59	7382.22	7111.12	7671.8	7330.69	7048.95	6875.31	7151.68	7084.98
ENSMUSG00000019210	Atp6v1e1	6	120795245	120822685	-	1203	6651.29	7366.34	7357.11	7226.18	6897.77	7080.92	7137.16	7150.23	7038.62
ENSMUSG00000097451	Rian	12	109603940	109661716	+	17475	5300.19	6655.19	8831.79	7811.53	7023.53	7918.41	7297.75	7149.68	7413.23
ENSMUSG00000038366	Lasp1	11	97799000	97838764	+	6495	7515.19	6911.74	7122.41	7009.04	7147.06	7397.09	6414.9	7139.6	6986.35
ENSMUSG00000061911	Myt1l	12	29528384	29923209	+	7523	5756	7310.35	7522.77	7954.09	7049.13	7556.95	6244.02	7135.8	6950.03
ENSMUSG00000015165	Hnrnpl	7	28808541	28822266	+	5953	7552.86	7094.75	6876.42	7011.87	7029.1	6720.34	7626.05	7133.98	7125.16
ENSMUSG00000036377	C530008M17Rik	5	76657683	76873554	+	9879	5578.95	7380.54	7305.65	8238.27	7585.55	8292.3	7060.42	7125.85	7646.09
ENSMUSG00000061353	Cxcl12	6	117168535	117181367	+	8176	6676.41	6932.63	8005.97	6875.92	7070.27	5186.57	7399.8	7122.73	6552.22
ENSMUSG00000006494	Pdk1	2	71873224	71903858	+	7779	5767.3	7429.85	7664.6	7614.21	6976.79	7333.14	7085.74	7118.99	7131.89
ENSMUSG00000031451	Gas6	8	13465374	13494535	-	2593	7567.93	7398.09	7089.78	6418.03	6872.18	6353.55	7138.74	7118.46	6788.16
ENSMUSG00000039852	Rere	4	150281646	150621966	+	8525	7056.87	7151.57	7206.5	7054.36	6820.98	6394.41	7194.12	7117.33	6803.17
ENSMUSG00000032637	Atxn2l	7	126491708	126503437	-	4782	6486.8	6813.97	7209.01	7948.43	7158.19	7347.35	7388.72	7114.55	7298.09
ENSMUSG00000062997	Rpl35	2	39001580	39005624	-	1241	7525.24	7522.61	6999.42	6392.54	7051.35	7125.32	7596.78	7109.95	7257.82
ENSMUSG00000038235	F11r	1	171437535	171464603	+	2663	7868.04	6679.43	6634.2	7240.35	7046.9	7351.79	6868.19	7105.5	7088.96
ENSMUSG00000054452	Aes	10	81559494	81566362	+	1411	7405.95	7538.48	6895.25	6548.32	7071.39	6788.73	6930.69	7097	6930.27
ENSMUSG00000017009	Sdc4	2	164424247	164443887	-	2547	8435.6	6966.89	6659.3	6311.35	7050.24	6994.77	7520.83	7093.28	7188.62
ENSMUSG00000030105	Arl8b	6	108783059	108823723	+	2928	7266.57	7093.08	7015.73	6990.16	7306.21	6789.62	7358.66	7091.39	7151.5
ENSMUSG00000015733	Capza2	6	17636234	17666972	+	5890	7433.57	7160.77	6901.52	6846.65	6910.02	6802.94	7439.35	7085.63	7050.77
ENSMUSG00000028059	Arhgef2	3	88607454	88648052	+	9496	6231.9	7336.25	7118.65	7644.42	7569.97	7437.94	7061.21	7082.81	7356.37
ENSMUSG00000040728	Esrp1	4	11331933	11386783	-	6305	7600.58	6869.12	6949.22	6908.02	7069.16	7263.87	7072.29	7081.73	7135.11
ENSMUSG00000009073	Nf2	11	4765845	4849536	-	6825	6651.29	7224.28	7239.13	7198.81	7023.53	6974.34	7151.4	7078.38	7049.76
ENSMUSG00000032803	Cdv3	9	103353102	103365780	-	4552	6786.9	6963.55	7703.5	6858.93	6888.87	7052.5	7585.7	7078.22	7175.69
ENSMUSG00000005534	Insr	8	3150922	3279617	-	9633	7287.92	6783.88	7181.4	7025.09	7052.47	7198.15	7779.52	7069.57	7343.38
ENSMUSG00000031029	Eif3f	7	108934417	108942951	+	2891	6878.57	7262.72	7224.07	6893.86	6772.02	6767.41	7030.36	7064.8	6856.6
ENSMUSG00000021096	Ppm1a	12	72761211	72794940	+	2789	6441.59	7200.04	7365.89	7246.95	6834.34	6754.09	7409.29	7063.62	6999.24
CUFFVRG_0164	Vmn2r17	5	109396295	109456382	+	7639	4860.7	6791.4	8750.21	7829.47	6343.55	6326.91	5168.15	7057.95	5946.2
ENSMUSG00000026988	Wdsub1	2	59852364	59882591	-	3598	5640.48	7312.86	7687.19	7567.01	6645.14	7449.48	6683.87	7051.88	6926.17
ENSMUSG00000068036	Mllt4	17	13760539	13906150	+	10223	7157.33	6842.38	6809.91	7397.07	7094.76	7491.23	7400.59	7051.67	7328.86
ENSMUSG00000037788	Vopp1	6	57727807	57825154	-	9661	6123.91	7108.12	7470.06	7496.2	7044.68	7401.53	7126.87	7049.57	7191.03
ENSMUSG00000040713	Creg1	1	165763746	165775308	+	2362	7178.67	7941.27	6464.77	6591.75	6749.76	6824.25	7093.65	7044.11	6889.22
ENSMUSG00000019820	Utrn	10	12382188	12861735	-	12382	7571.7	6808.12	6743.39	7044.92	7137.05	5982.32	7448.05	7042.03	6855.81
ENSMUSG00000020390	Ube2b	11	51985497	52000762	-	2126	7296.71	7116.48	6976.83	6773.96	6972.34	7429.95	7296.96	7040.99	7233.08
ENSMUSG00000025795	Rassf3	10	121410350	121476250	-	3425	7127.19	7352.97	6991.89	6641.78	7144.84	5722.99	7117.38	7028.46	6661.74
ENSMUSG00000022462	Slc38a2	15	96687394	96699698	-	4626	8192	6514.8	6893.99	6511.5	7734.68	5294.04	9140.18	7028.07	7389.63
ENSMUSG00000026229	Psmd1	1	86064387	86139151	+	4544	6736.68	7188.34	7235.37	6938.23	6319.06	6817.15	6509.04	7024.66	6548.42
ENSMUSG00000022710	Usp7	16	8689595	8792308	-	7766	7236.43	6830.68	7060.92	6969.39	6930.05	7016.09	7532.7	7024.35	7159.61
ENSMUSG00000024782	Ak3	19	29020833	29047961	-	3120	7748.75	7134.03	6931.65	6265.08	7330.69	6948.59	8717.74	7019.88	7665.68
ENSMUSG00000030120	Mlf2	6	124931388	124936138	+	1533	6465.45	6960.21	7458.77	7190.31	6828.77	6736.33	6685.45	7018.68	6750.18
ENSMUSG00000032348	Gsta4	9	78191966	78209348	+	957	8067.69	7401.44	6154.77	6435.02	5994.1	7047.17	6337.37	7014.73	6459.55
ENSMUSG00000034910	Pygo1	9	72925645	72952181	+	7916	5944.35	7038.76	7442.45	7608.55	7387.45	6796.72	6093.72	7008.53	6759.3
ENSMUSG00000004347	Pde1c	6	56069821	56369634	-	12803	5884.08	7305.34	7161.32	7655.75	6206.66	7974.36	6386.42	7001.62	6855.81
ENSMUSG00000040681	Hmgn1	16	96120618	96127729	-	3221	7191.23	7088.9	6983.1	6738.08	6777.58	6706.13	6490.84	7000.33	6658.19
ENSMUSG00000048078	Tenm4	7	96171244	96911093	+	21030	5842.64	6605.89	7885.48	7638.76	6139.89	6998.32	6929.1	6993.19	6689.1
ENSMUSG00000021557	Agtpbp1	13	59449537	59585227	-	12833	5860.22	7102.27	7470.06	7518.86	7237.21	7672.4	6744.78	6987.85	7218.13
ENSMUSG00000031207	Msn	X	96096042	96168552	+	6327	7441.11	7016.2	6888.97	6579.47	6902.23	4379.28	6999.51	6981.44	6093.67
ENSMUSG00000052296	Ppp6r1	7	4631501	4658950	-	3787	7017.95	6920.93	6823.71	7159.15	6729.73	6855.34	6758.23	6980.44	6781.1
ENSMUSG00000056698	Elmod3	6	72565922	72598413	-	3560	5467.19	7090.57	7756.21	7602.88	6533.85	7249.66	6392.75	6979.22	6725.42
ENSMUSG00000029247	Paics	5	76951307	76967509	+	3139	6808.25	7163.27	7025.77	6906.13	6616.21	6979.67	7030.36	6975.86	6875.41
ENSMUSG00000026970	Rbms1	2	60750193	60963192	-	5473	6746.72	6897.53	6991.89	7259.23	6876.63	6931.71	6781.17	6973.84	6863.17
ENSMUSG00000030435	U2af2	7	5062143	5079945	+	2266	6606.09	7067.17	7099.82	7100.62	6608.42	6802.05	6789.08	6968.43	6733.18
ENSMUSG00000033335	Dnm2	9	21424908	21507759	+	5330	6704.03	6782.21	6917.84	7466.93	6799.84	6679.49	7080.99	6967.75	6853.44
ENSMUSG00000061306	Slc38a10	11	120103960	120151346	-	6421	6980.28	6973.58	6984.36	6920.29	6989.03	6797.61	7009.79	6964.63	6932.15
ENSMUSG00000038650	Rnh1	7	141160328	141172851	-	1911	6685.19	7113.13	6995.65	7062.85	6521.61	6705.25	6663.3	6964.21	6630.05
ENSMUSG00000051596	Otop1	5	38275972	38304209	+	3239	5640.48	7134.03	7546.62	7533.96	5710.31	6781.62	6329.46	6963.77	6273.8
ENSMUSG00000022841	Ap2m1	16	20535478	20544909	+	4172	6534.51	7190.85	6994.4	7122.33	6717.48	6798.5	6574.7	6960.52	6696.89
ENSMUSG00000058793	Cds2	2	132263148	132312050	+	9125	6765.56	7004.5	7039.58	7021.31	6493.79	5897.06	6959.96	6957.74	6450.27
ENSMUSG00000032536	Trak1	9	121366958	121474916	+	4883	6490.57	6838.2	7373.42	7107.23	6600.63	6715.9	6535.14	6952.35	6617.23
ENSMUSG00000021143	Pacs2	12	113014508	113074401	+	5480	5735.91	7200.88	7326.99	7540.57	7108.11	7538.3	7012.17	6951.09	7219.53
ENSMUSG00000025492	Ifitm3	7	141009586	141010770	-	678	6804.48	7377.2	6428.37	7191.25	6867.73	5746.08	5649.92	6950.33	6087.91
ENSMUSG00000029472	Anapc5	5	122787469	122821339	-	2750	6569.67	6808.95	7367.15	7055.3	6640.69	6627.98	7188.58	6950.27	6819.08
ENSMUSG00000028373	Astn2	4	65380803	66404611	-	4959	5447.1	7055.47	7247.92	8040.95	6799.84	6924.61	6478.19	6947.86	6734.21
ENSMUSG00000022270	Fam134b	15	25843264	25973687	+	3346	6928.79	7190.85	6762.21	6908.02	6247.84	7326.92	6060.49	6947.47	6545.09
ENSMUSG00000031647	Mfap3l	8	60632827	60676729	+	6837	6071.17	6715.36	7148.77	7799.26	6428.13	7459.25	6577.07	6933.64	6821.48
ENSMUSG00000003849	Nqo1	8	107388225	107403206	-	1553	6472.99	9503.12	5704.21	6034.72	6351.34	4403.26	5361.97	6928.76	5372.19
ENSMUSG00000032373	Car12	9	66713686	66766845	+	4539	7398.42	6556.58	6098.29	7630.26	6185.52	6878.43	5786.78	6920.89	6283.57
ENSMUSG00000039457	Ppl	16	5086291	5132481	-	6277	6249.48	6823.16	7319.46	7286.61	6876.63	7413.07	6944.93	6919.68	7078.21
ENSMUSG00000031835	Mbtps1	8	119508156	119558761	-	4370	6795.69	6916.75	7057.15	6903.3	7210.5	6923.72	7467.04	6918.22	7200.42
ENSMUSG00000038886	Man2a2	7	80349098	80371375	-	6553	6396.39	7281.1	6799.87	7190.31	7699.06	6992.99	7837.27	6916.92	7509.78
ENSMUSG00000022565	Plec	15	76170974	76232574	-	18113	8283.66	6412.02	6783.55	6184.84	6000.77	6164.39	6734.5	6916.02	6299.89
ENSMUSG00000021012	Zc3h14	12	98746968	98787774	+	4184	6868.52	6864.94	7109.86	6819.27	6745.31	7373.11	6906.95	6915.65	7008.46
ENSMUSG00000081534	Slc48a1	15	97784355	97792692	+	2690	5950.63	7030.4	6973.06	7696.35	7093.64	6064.03	5411.8	6912.61	6189.83
ENSMUSG00000017760	Ctsa	2	164832873	164841032	+	4715	6994.09	6813.97	6872.66	6961.83	6704.13	6446.81	7104.72	6910.64	6751.89
ENSMUSG00000031789	Cngb1	8	95239045	95284181	-	5024	5432.03	7003.66	7072.21	8123.08	6704.13	7840.25	6488.47	6907.75	7010.95
ENSMUSG00000021823	Vcl	14	20929433	21033673	+	5229	7576.72	6670.23	6850.07	6520.94	5941.79	4253.17	6326.3	6904.49	5507.09
ENSMUSG00000021390	Ogn	13	49608071	49624500	+	2540	6498.1	7896.15	7300.63	5919.54	7604.47	2767.36	8023.17	6903.6	6131.67
ENSMUSG00000039683	Sdk1	5	141241490	142215586	+	11087	5605.32	6959.37	7278.04	7755.83	6716.37	6815.37	6609.51	6899.64	6713.75
ENSMUSG00000027366	Sppl2a	2	126890391	126933235	-	8665	8602.61	6272.46	6348.05	6355.72	7160.42	6965.46	7111.84	6894.71	7079.24
ENSMUSG00000039809	Gabbr2	4	46662318	46991873	-	5849	5118.12	7201.71	7570.47	7650.09	7068.05	7637.76	6843.67	6885.1	7183.16
ENSMUSG00000077450	Rab11b	17	33742484	33760530	-	6109	6272.08	6872.46	7313.18	7079.85	6455.95	6109.32	6602.39	6884.39	6389.22
ENSMUSG00000020121	Srgap1	10	121780991	122047315	-	9132	5610.34	6733.74	7466.3	7712.4	6879.97	7303.83	6762.18	6880.7	6982
ENSMUSG00000021109	Hif1a	12	73901375	73947530	+	5896	6651.29	6768.01	7175.13	6916.52	6950.08	6763.86	7615.76	6877.74	7109.9
ENSMUSG00000038664	Herc1	9	66350450	66508775	+	27464	6470.47	6606.72	6984.36	7379.13	6710.81	7345.57	7232.09	6860.17	7096.16
ENSMUSG00000017802	Fam134c	11	101096322	101119893	-	3589	6280.87	7030.4	7081	6998.65	6728.61	6897.08	7059.63	6847.73	6895.11
ENSMUSG00000024294	Mib1	18	10725548	10818704	+	10369	7590.53	6630.12	6646.75	6520.94	7699.06	7326.04	7654.53	6847.09	7559.88
ENSMUSG00000049281	Scn3b	9	40269216	40291618	+	5546	6574.7	6848.23	6654.28	7310.21	5922.87	7025.85	6278.83	6846.85	6409.19
ENSMUSG00000003161	Sri	5	8046078	8069379	+	3734	6715.33	6970.24	6966.79	6716.37	6659.61	7116.44	6485.31	6842.18	6753.79
ENSMUSG00000015222	Map2	1	66175273	66442583	+	16449	5783.62	6488.9	7124.92	7971.08	6490.45	6731	6588.15	6842.13	6603.2
ENSMUSG00000046719	Nxph3	11	95509845	95514570	-	2099	5202.25	7002.83	7390.99	7771.88	6432.58	6500.09	6118.24	6841.99	6350.31
ENSMUSG00000061665	Cd2ap	17	42792951	42876424	-	5399	7506.4	6595.02	6791.08	6467.12	6779.81	7046.28	7368.95	6839.91	7065.01
ENSMUSG00000030659	Nucb2	7	116504369	116540554	+	2301	8801	6319.26	6625.41	5588.16	7651.21	7258.54	9780.96	6833.46	8230.24
ENSMUSG00000038375	Trp53inp2	2	155381059	155389850	+	5257	7883.11	6740.43	6312.91	6397.26	6951.19	5409.49	6367.43	6833.43	6242.71
ENSMUSG00000002565	Scin	12	40059769	40134228	-	2999	4959.9	7296.98	7672.13	7400.84	7575.53	7218.57	7075.45	6832.46	7289.85
ENSMUSG00000022214	Dcaf11	14	55560006	55570065	+	8070	6665.1	6863.27	6901.52	6878.75	6522.73	7376.66	6614.25	6827.16	6837.88
ENSMUSG00000034422	Parp14	16	35832874	35871544	-	9306	6396.39	6524.83	6931.65	7430.11	7118.13	6722.12	6007.49	6820.74	6615.91
ENSMUSG00000007041	Clic1	17	35049966	35058749	+	1799	7728.66	6427.89	6597.8	6519.05	6324.63	6659.95	6690.99	6818.35	6558.52
ENSMUSG00000025332	Kdm5c	X	152233020	152274535	+	7110	6639.99	6573.3	6851.32	7202.58	6780.92	6619.99	6563.62	6816.8	6654.84
ENSMUSG00000035011	Zbtb7a	10	81135220	81152995	+	6808	6823.32	6512.29	7084.76	6845.71	6531.63	6361.55	6407.78	6816.52	6433.65
ENSMUSG00000036617	Etl4	2	19909780	20810713	+	16067	6914.98	6954.36	6595.29	6787.18	6881.08	7561.39	7724.14	6812.95	7388.87
ENSMUSG00000063882	Uqcrh	4	116066965	116075071	-	1237	7113.38	7266.06	6602.82	6252.81	6863.27	6650.18	6997.14	6808.77	6836.86
ENSMUSG00000038437	Mllt6	11	97663414	97685463	+	7451	6157.81	6711.18	7333.26	7000.54	6985.69	7368.67	7101.56	6800.7	7151.97
ENSMUSG00000018750	Zbtb4	11	69765912	69784023	+	8117	6524.47	6829.01	7078.49	6753.19	6612.87	6463.68	7046.97	6796.29	6707.84
ENSMUSG00000025647	Shisa5	9	109038565	109057724	+	3204	7066.92	6596.7	6519.99	7001.49	6315.73	6327.8	6486.89	6796.27	6376.8
ENSMUSG00000031840	Rab3a	8	70754679	70758677	+	2226	5312.75	6636.81	7231.6	8000.35	6251.18	6180.37	6053.37	6795.38	6161.64
ENSMUSG00000034707	Gns	10	121365090	121397245	+	3855	7906.96	6585.83	6287.8	6400.09	6444.82	6556.04	6758.23	6795.17	6586.36
ENSMUSG00000028552	Eps15	4	109280268	109387817	+	6931	6658.83	6620.09	6932.9	6956.17	6680.76	6976.12	6814.4	6792	6823.76
ENSMUSG00000029055	Plch2	4	154983115	155056784	-	8109	5238.66	6844.05	7418.61	7659.53	6213.34	7405.97	7057.26	6790.21	6892.19
ENSMUSG00000020089	Ppa1	10	61648552	61674168	+	2902	6079.96	6967.73	7099.82	6997.71	6353.56	6923.72	6147.51	6786.31	6474.93
ENSMUSG00000025613	Cct8	16	87483326	87495873	-	3088	6705.29	6757.14	6947.96	6719.2	6905.56	6850.01	6342.12	6782.4	6699.23
ENSMUSG00000002015	Bcap31	X	73686178	73716175	-	1219	6897.4	6777.2	6646.75	6807.95	6937.84	6851.78	6514.58	6782.32	6768.07
ENSMUSG00000048376	F2r	13	95601804	95618459	-	3307	7291.68	6483.88	6887.72	6452.96	6006.34	5730.99	6923.57	6779.06	6220.3
ENSMUSG00000066324	Impad1	4	4762484	4793355	-	6543	7701.03	6288.34	6437.16	6675.77	6788.71	7106.67	7325.44	6775.57	7073.61
ENSMUSG00000026547	Tagln2	1	172500047	172507380	+	2082	8834.9	6006.72	6226.31	6029.06	5883.92	6531.18	6596.85	6774.25	6337.31
ENSMUSG00000032594	Ip6k1	9	108002501	108048780	+	6483	6567.16	6997.81	6773.51	6735.25	6602.85	6729.23	7086.53	6768.43	6806.2
ENSMUSG00000021662	Arhgef28	13	97898595	98206165	-	6259	6771.84	6856.59	6804.89	6630.45	6334.64	7458.37	7304.08	6765.94	7032.36
ENSMUSG00000025162	Csnk1d	11	120961749	120991330	-	5022	6873.55	6631.79	6797.36	6732.42	6612.87	6728.34	6963.91	6758.78	6768.37
ENSMUSG00000042808	Gpx2	12	76792335	76795554	-	1067	7827.86	8060.77	5514.69	5631.59	4956.87	5107.53	3995.76	6758.73	4686.72
ENSMUSG00000047694	Yipf6	X	98936316	98949017	+	7149	7338.14	6437.92	6609.1	6630.45	6731.95	7727.46	7287.46	6753.9	7248.96
ENSMUSG00000042323	Pbrm1	14	31019138	31121592	+	8846	6902.43	6555.75	6799.87	6752.24	6841.02	7215.02	7347.59	6752.57	7134.54
ENSMUSG00000027006	Dnajc10	2	80315466	80354043	+	5004	8665.39	6249.06	6192.42	5860.06	6951.19	7810.95	9504.08	6741.73	8088.74
ENSMUSG00000040652	Oaz2	9	65668001	65690300	+	2990	6149.02	7015.36	7109.86	6667.27	6220.02	6907.74	6298.61	6735.38	6475.45
ENSMUSG00000032525	Nktr	9	121719169	121756843	+	17457	6621.16	6465.5	6745.9	7105.34	6905.56	6832.25	7738.38	6734.47	7158.73
ENSMUSG00000022175	Lrp10	14	54464164	54471497	+	4201	6745.47	6507.28	6838.77	6844.77	6371.37	6325.13	6649.85	6734.07	6448.79
ENSMUSG00000041757	Plekha6	1	133246097	133303435	+	7457	6904.94	6304.22	6471.04	7255.45	7401.92	8019.65	6285.16	6733.91	7235.58
ENSMUSG00000068290	Ddrgk1	2	130653960	130664659	-	2084	6288.4	6810.63	6952.98	6857.04	6378.05	6492.1	6537.52	6727.26	6469.22
ENSMUSG00000001289	Pfdn5	15	102326116	102331873	+	1394	6849.69	6895.03	6867.64	6282.08	6568.35	6392.63	6569.16	6723.61	6510.05
ENSMUSG00000048540	Nhlh2	3	102010145	102015492	+	3353	5263.77	7298.65	7295.61	6996.77	5890.6	6935.27	6243.23	6713.7	6356.37
ENSMUSG00000060002	Chpt1	10	88452745	88504073	-	8324	8494.62	6507.28	5917.56	5912.93	6807.63	7970.81	7694.08	6708.1	7490.84
ENSMUSG00000026239	Pde6d	1	86542994	86582629	-	2178	5332.84	7294.47	7303.14	6891.03	6439.26	6889.97	6016.98	6705.37	6448.74
ENSMUSG00000033444	Specc1l	10	75212073	75312399	+	6075	6176.65	6684.44	7010.71	6938.23	6675.19	6850.01	7115.8	6702.51	6880.33
ENSMUSG00000020863	Luc7l3	11	94287890	94321988	-	7278	5851.43	6653.52	7058.41	7237.51	6514.94	6794.06	6923.57	6700.22	6744.19
ENSMUSG00000040054	Baz2a	10	128092783	128129303	+	8372	6478.01	6487.22	6661.81	7169.54	6470.42	6850.01	6547.8	6699.15	6622.74
ENSMUSG00000000605	Clcn4-2	7	7282316	7299511	-	4578	6528.24	6452.13	6870.15	6945.79	6853.26	6961.02	6898.25	6699.07	6904.18
ENSMUSG00000016028	Celsr1	15	85898758	86033777	-	11050	7702.29	6068.56	6212.5	6810.78	5917.31	7503.66	5889.62	6698.53	6436.86
ENSMUSG00000020290	Xpo1	11	23256041	23298249	+	7181	6783.14	6565.78	6616.63	6773.01	6892.21	6793.17	5779.66	6684.64	6488.35
ENSMUSG00000026775	Yme1l1	2	23156369	23199260	+	8009	6963.95	6513.97	6611.61	6643.67	6826.55	6982.34	6800.95	6683.3	6869.94
ENSMUSG00000020950	Foxg1	12	49382693	49386867	+	4175	5536.26	7056.31	6936.67	7191.25	7324.02	7394.42	7293.79	6680.12	7337.41
ENSMUSG00000028412	Slc44a1	4	53440413	53622478	+	6945	6946.37	6557.42	6530.03	6677.66	6674.08	6219.45	6282.79	6677.87	6392.11
ENSMUSG00000031548	Sfrp1	8	23411502	23449632	+	4372	6213.06	6844.05	6660.55	6977.88	8019.58	6477	7363.41	6673.89	7286.66
ENSMUSG00000034377	Tulp4	17	6106437	6251128	+	18054	6815.78	6233.18	6791.08	6845.71	6429.24	7050.72	6815.19	6671.44	6765.05
ENSMUSG00000035086	Becn1	11	101285952	101302286	-	7065	5956.91	6886.67	6985.61	6845.71	7059.14	6382.86	6690.99	6668.72	6711
ENSMUSG00000033059	Pygb	2	150786735	150831758	+	4809	6828.34	7134.86	6450.96	6260.36	6403.64	6049.82	6337.37	6668.63	6263.61
ENSMUSG00000028124	Gclm	3	122245557	122269984	+	5543	7557.89	7291.96	5923.84	5886.5	5917.31	6751.43	6270.92	6665.05	6313.22
ENSMUSG00000027993	Trim2	3	84160439	84305446	-	16677	6535.77	6894.19	6685.66	6540.76	7375.21	7428.17	7660.06	6664.1	7487.81
ENSMUSG00000014195	Dnajc7	11	100582818	100620168	-	4863	6763.05	6380.26	6735.86	6721.09	6247.84	6828.69	6350.82	6650.06	6475.78
ENSMUSG00000020777	Acox1	11	116171888	116199045	-	5082	7503.89	6447.11	6332.99	6283.97	6271.21	6606.67	7138.74	6641.99	6672.21
ENSMUSG00000029190	D5Ertd579e	5	36584788	36696024	-	8215	6814.53	6488.06	6666.83	6592.69	5947.35	6398.85	6315.22	6640.53	6220.47
ENSMUSG00000021140	Pcnx	12	81860030	82000924	+	12139	6333.61	6461.32	6786.06	6979.77	6646.26	6670.61	6974.99	6640.19	6763.95
ENSMUSG00000070493	Chchd2	5	129881156	129887470	-	2269	6353.7	7099.76	6789.82	6313.23	6770.9	6682.16	6287.53	6639.13	6580.2
ENSMUSG00000030980	Knop1	7	118842222	118856254	-	5871	6175.39	7149.07	6965.53	6259.42	6339.1	5964.56	6805.69	6637.35	6369.78
ENSMUSG00000028248	Sfrs18	4	21847583	21876475	+	10187	5604.06	6457.98	6961.77	7504.7	6706.35	7092.46	7426.7	6632.13	7075.17
ENSMUSG00000055932	Fto	8	91313532	91668439	+	13026	6730.4	6617.59	6543.83	6636.12	6522.73	5132.4	6583.4	6631.99	6079.51
ENSMUSG00000005312	Ubqln1	13	58176156	58215653	-	3686	6989.07	6729.57	6253.92	6552.09	6827.66	6748.76	6976.57	6631.16	6851
ENSMUSG00000032423	Syncrip	9	88449729	88482574	-	7742	6995.35	6374.41	6699.46	6452.96	6536.08	6875.76	7233.67	6630.54	6881.84
ENSMUSG00000024248	Cox7a2l	17	83501919	83514333	-	1147	6558.37	6823.16	6880.19	6249.04	6580.6	6355.33	7098.4	6627.69	6678.11
ENSMUSG00000055204	Ankrd17	5	90227190	90366185	-	10053	7011.67	6279.98	6560.15	6638.95	6875.52	6850.01	6783.54	6622.69	6836.36
ENSMUSG00000050565	Tor1aip2	1	156035403	156068861	+	9218	7341.91	6219.81	6555.13	6334	6095.37	6272.74	6611.88	6612.71	6326.66
ENSMUSG00000003345	Csnk1g2	10	80622780	80640771	+	2511	6705.29	6760.49	6658.04	6286.8	6496.02	6246.09	6697.32	6602.65	6479.81
ENSMUSG00000034586	Hid1	11	115347707	115367756	-	4595	6176.65	6463.83	6745.9	7009.04	6837.68	6600.45	7094.44	6598.85	6844.19
ENSMUSG00000026585	Kifap3	1	163779583	163917109	+	4012	6294.68	6650.18	6723.31	6723.92	6777.58	7278.08	6669.63	6598.02	6908.43
ENSMUSG00000021794	Glud1	14	34310727	34345144	+	4089	6459.17	6604.22	6763.47	6563.42	6314.61	5580.9	6492.43	6597.57	6129.31
ENSMUSG00000039501	Znfx1	2	167035793	167063015	-	8189	5905.42	6408.67	6789.82	7283.77	6314.61	6207.9	5937.08	6596.92	6153.2
ENSMUSG00000037563	Rps16	7	28350652	28352696	+	807	6966.47	7011.18	6218.78	6183.89	6721.94	6048.93	7031.15	6595.08	6600.67
ENSMUSG00000028456	Unc13b	4	43058953	43264871	+	13497	6356.21	6461.32	6541.32	6969.39	6892.21	6976.12	6600.8	6582.06	6823.04
ENSMUSG00000027215	Cd82	2	93419111	93463140	-	3005	7046.83	6705.33	6176.11	6393.48	6474.87	6978.78	6300.19	6580.44	6584.62
ENSMUSG00000035133	Arhgap5	12	52516077	52567852	+	5197	7452.41	6175.52	6164.81	6524.71	6600.63	7019.64	7253.45	6579.36	6957.9
ENSMUSG00000031740	Mmp2	8	92827328	92853417	+	3038	7680.94	7851.02	5740.6	5037.75	8971.11	3171.45	7009.79	6577.58	6384.12
ENSMUSG00000028354	Fmn2	1	174501825	174822717	+	6430	5316.51	6783.05	7030.79	7171.43	6322.4	6828.69	6645.1	6575.45	6598.73
ENSMUSG00000027907	S100a11	3	93520488	93526287	+	511	8475.78	6609.23	5548.58	5662.75	6280.11	6802.05	5913.35	6574.08	6331.84
ENSMUSG00000029561	Oasl2	5	114896936	114912234	+	3879	6518.19	6527.34	6595.29	6654.06	6045.29	6018.74	5173.69	6573.72	5745.9
ENSMUSG00000037058	Paip2	18	35598617	35617186	+	2789	6820.81	6990.29	6287.8	6187.67	6590.61	6606.67	6727.38	6571.64	6641.55
ENSMUSG00000074781	Ube2n	10	95515162	95545658	+	3851	6072.43	6849.07	6630.43	6711.65	6390.29	6748.76	6296.24	6565.89	6478.43
ENSMUSG00000034566	Atp5h	11	115415689	115419962	-	1465	6137.72	6851.57	6817.44	6425.58	6099.82	6250.53	6272.5	6558.08	6207.62
ENSMUSG00000028478	Clta	4	44004452	44032846	+	1800	7009.16	6428.73	6493.63	6283.97	6432.58	6624.43	6171.25	6553.87	6409.42
ENSMUSG00000007836	Hnrnpa0	13	58125879	58128556	-	2678	6693.98	6497.25	6383.19	6619.12	6313.5	6474.34	6596.06	6548.39	6461.3
ENSMUSG00000002546	Golga2	2	32287384	32307921	+	5500	6295.94	6615.08	6654.28	6624.79	6567.24	6735.44	6635.61	6547.52	6646.1
ENSMUSG00000009013	Dynll1	5	115297110	115300999	-	2926	6543.3	6605.89	6642.98	6391.6	6711.92	6760.31	5800.23	6545.94	6424.15
ENSMUSG00000032412	Atp1b3	9	96332680	96364299	-	1826	7123.42	6580.82	6391.97	6084.76	6532.74	4846.43	6250.35	6545.24	5876.51
ENSMUSG00000038056	Mll3	5	25271798	25498783	-	20291	6555.86	6422.88	6344.28	6852.32	6687.44	6599.56	6899.04	6543.84	6728.68
ENSMUSG00000028906	Epb4.1	4	131923413	132075321	-	8809	6195.48	6188.89	6684.4	7100.62	5701.4	6150.18	6188.65	6542.35	6013.41
ENSMUSG00000075590	Nrbp2	15	76085595	76090013	-	2495	5930.54	6266.61	6979.34	6992.05	6754.21	6832.25	7959.09	6542.13	7181.85
ENSMUSG00000021279	Cdc42bpb	12	111292972	111377718	-	6718	6893.64	6348.51	6518.73	6373.66	5891.71	6296.71	6900.62	6533.63	6363.02
ENSMUSG00000033763	Mtss1l	8	110721476	110741400	+	5311	5311.49	6691.96	7025.77	7076.07	6661.84	6251.42	6116.66	6526.32	6343.31
ENSMUSG00000030779	Rbbp6	7	122965686	123002557	+	8752	6321.05	6388.62	6880.19	6468.07	6116.52	6489.43	6889.55	6514.48	6498.5
ENSMUSG00000018583	G3bp1	11	55469685	55504838	+	7064	6820.81	6325.94	6463.51	6446.35	6361.35	6375.76	6223.46	6514.15	6320.19
CUFFVRG_0030	Vmn1r218	13	23133183	23146136	+	10426	5526.21	6924.27	6773.51	6810.78	7450.89	8167.08	6592.89	6508.69	7403.62
ENSMUSG00000029772	Ahcyl2	6	29768011	29912310	+	11896	6176.65	6605.05	6542.58	6706.93	6559.45	6705.25	6285.16	6507.8	6516.62
ENSMUSG00000060636	Rpl35a	16	33056453	33060189	+	3526	7144.77	6704.5	6193.68	5986.57	6674.08	6422.83	6824.68	6507.38	6640.53
ENSMUSG00000052997	Uba2	7	34140689	34169599	-	4092	6220.6	6571.63	6616.63	6606.85	6001.89	6376.64	6451.29	6503.93	6276.61
ENSMUSG00000006498	Ptbp1	10	79854427	79864771	+	4740	7399.67	6188.89	6163.55	6262.25	6441.48	6257.64	6898.25	6503.59	6532.46
ENSMUSG00000037503	Fam168b	1	34813219	34843065	-	5219	6680.17	6520.65	6655.53	6114.97	6459.29	5904.17	6903	6492.83	6422.15
ENSMUSG00000054455	Vapb	2	173737511	173784336	+	7131	6390.11	6523.99	6502.42	6536.99	6868.84	6787.84	6938.6	6488.38	6865.09
ENSMUSG00000032228	Tcf12	9	71844252	72111819	-	4707	6334.86	6525.67	6592.78	6490.73	6706.35	6318.03	6603.97	6486.01	6542.78
ENSMUSG00000033174	Mgll	6	88724412	88828360	+	4868	5533.74	6705.33	6929.14	6770.18	6227.81	6466.34	6257.47	6484.6	6317.21
ENSMUSG00000038115	Ano2	6	125690419	126040126	+	5385	4936.04	6603.38	7075.98	7317.76	6299.03	7262.98	6046.25	6483.29	6536.09
ENSMUSG00000023224	Serping1	2	84765387	84775444	-	2325	6411.46	6834.02	6816.18	5867.62	6764.23	4572	7035.9	6482.32	6124.04
ENSMUSG00000073418	C4b	17	34728380	34743882	-	5695	5409.43	6507.28	7106.1	6893.86	7369.64	3291.34	7041.44	6479.17	5900.81
ENSMUSG00000040938	Slc16a11	11	70212752	70216417	+	2554	6166.6	5864.66	6572.7	7312.1	5555.61	6130.64	5217.2	6479.02	5634.48
ENSMUSG00000039001	Rps21	2	180257377	180258445	+	810	6834.62	6714.52	5976.55	6388.76	7096.98	6635.97	6962.33	6478.61	6898.43
ENSMUSG00000035863	Palm	10	79793572	79820896	+	2651	4823.03	6695.3	7226.58	7157.26	6342.44	6431.71	6120.62	6475.55	6298.25
ENSMUSG00000059119	Nap1l4	7	143513579	143549090	-	2283	6151.53	6615.92	6486.1	6643.67	6452.61	6368.65	6437.05	6474.31	6419.44
ENSMUSG00000042350	1110018G07Rik	12	84918148	84970900	-	6044	5709.54	6331.79	6754.68	7096.84	6358.02	6510.75	6256.68	6473.21	6375.15
ENSMUSG00000021360	Gcnt2	13	40859768	40960891	+	7038	5885.33	6558.26	6807.4	6610.63	6217.79	6767.41	6168.87	6465.4	6384.69
ENSMUSG00000024949	Sf1	19	6363690	6378030	+	6211	6532	6361.04	6386.95	6578.53	6331.31	6247.87	7084.16	6464.63	6554.44
ENSMUSG00000009291	Pttg1ip	10	77581720	77598732	+	3426	6731.65	6386.11	6327.97	6406.7	6393.63	5819.8	6790.66	6463.11	6334.7
ENSMUSG00000037805	Rpl10a	17	28328471	28331032	+	2349	6994.09	6532.35	6128.41	6192.39	6592.84	6224.78	7147.44	6461.81	6655.02
ENSMUSG00000022185	Acin1	14	54642161	54686931	-	8649	6412.71	6452.13	6315.42	6662.55	6745.31	6927.27	7117.38	6460.7	6929.99
ENSMUSG00000042079	Hnrnpf	6	117900324	117925622	+	3179	7064.41	6061.87	6788.57	5924.26	5968.5	6550.71	6282.79	6459.78	6267.33
ENSMUSG00000035847	Ids	X	70343069	70365084	-	5101	7859.25	5864.66	6127.16	5987.52	6145.45	6736.33	6026.48	6459.65	6302.75
ENSMUSG00000009907	Vps4b	1	106764071	106796728	-	8384	6711.56	6374.41	6381.93	6366.1	6215.56	6570.25	6501.92	6458.5	6429.25
ENSMUSG00000035258	Abi3bp	16	56477846	56690128	+	4735	7417.25	6895.86	6066.92	5439.94	6693	4192.78	6505.08	6454.99	5796.95
ENSMUSG00000019795	Pcmt1	10	7629373	7681136	-	4718	5841.38	6495.58	6838.77	6638.95	6087.58	6426.38	6140.39	6453.67	6218.12
ENSMUSG00000025240	Sacm1l	9	123529882	123592598	+	3433	6402.67	6347.67	6410.8	6600.24	6833.23	6779.85	6665.67	6440.35	6759.58
ENSMUSG00000038077	Kcna6	6	126708329	126740662	-	5933	4811.73	6519.82	7093.55	7296.99	6652.94	6568.48	6174.41	6430.52	6465.27
ENSMUSG00000020183	Cpm	10	117629500	117687352	+	5964	5792.41	5910.62	6586.51	7415.95	5274.05	7014.31	6592.89	6426.37	6293.75
ENSMUSG00000074489	Bglap3	3	88368616	88372743	-	2629	5906.68	6416.19	6339.26	7038.31	7210.5	6473.45	6728.17	6425.11	6804.04
ENSMUSG00000028851	Nudc	4	133532542	133545996	-	1425	6631.2	6067.72	6709.5	6263.2	5814.92	6715.9	5508.32	6417.91	6013.05
ENSMUSG00000041653	Pnpla3	15	84167816	84189512	+	4640	4633.43	6136.25	6771	8121.2	6644.03	6943.26	6349.24	6415.47	6645.51
ENSMUSG00000019432	Ddx39b	17	35241746	35253707	+	3783	6028.48	6351.01	6635.45	6610.63	6179.95	6394.41	6578.65	6406.39	6384.34
ENSMUSG00000057863	Rpl36	17	56613395	56614243	+	404	6554.6	6947.67	6151	5949.75	6295.69	6295.83	7131.62	6400.76	6574.38
ENSMUSG00000031353	Rbbp7	X	162760402	162779092	+	2909	7107.1	6411.18	6059.39	6006.4	6146.56	6338.46	6018.57	6396.02	6167.86
ENSMUSG00000060450	Rnf14	18	38296635	38317847	+	3515	6211.81	6358.53	6591.53	6418.97	5954.03	6378.42	6168.08	6395.21	6166.84
ENSMUSG00000032440	Tgfbr2	9	116087698	116175363	-	4785	8769.61	6072.74	5327.69	5407.84	6224.47	5748.75	5775.7	6394.47	5916.31
ENSMUSG00000050812	AI314180	4	58798911	58912749	-	11447	6470.47	6274.97	6457.24	6361.38	6655.16	6555.16	6650.64	6391.02	6620.32
ENSMUSG00000033768	Nrxn2	19	6418731	6544169	+	13812	4565.62	6331.79	6914.07	7751.11	6236.71	6070.25	5663.37	6390.65	5990.11
ENSMUSG00000033917	Gde1	7	118688545	118705778	-	1692	8146.8	6072.74	5483.32	5829.85	5551.16	6706.13	5776.49	6383.18	6011.26
ENSMUSG00000052712	BC004004	17	29268788	29302881	+	6017	5496.07	6453.8	6865.13	6704.09	6134.32	6213.23	6051	6379.77	6132.85
ENSMUSG00000075254	Heg1	16	33684466	33771576	+	12632	6701.52	6197.25	6486.1	6131.97	5664.68	5538.27	5803.39	6379.21	5668.78
ENSMUSG00000074272	Ceacam1	7	25461702	25477625	-	3736	8061.41	4815.91	6093.27	6469.96	5406.48	5811.81	4941.9	6360.14	5386.73
ENSMUSG00000031715	Smarca5	8	80698507	80739497	-	7777	6575.95	6251.57	6380.68	6231.1	6277.89	6809.16	6409.36	6359.82	6498.8
ENSMUSG00000020463	Smek2	11	29172890	29220797	+	5694	6147.77	6338.48	6343.03	6597.41	6096.48	6150.18	6013.03	6356.67	6086.56
ENSMUSG00000021488	Nsd1	13	55209782	55318325	+	12784	6671.38	5957.42	6414.56	6360.44	6273.44	6369.54	6503.5	6350.95	6382.16
ENSMUSG00000041444	Arhgap32	9	32116136	32268446	+	17179	6408.95	6248.23	6030.52	6693.71	6751.98	7251.43	6473.44	6345.35	6825.62
ENSMUSG00000005034	Prkacb	3	146729579	146812960	-	5451	6406.44	6585.83	6297.85	6090.43	6084.24	5125.29	6803.32	6345.13	6004.29
ENSMUSG00000022141	Nipbl	15	8291225	8444463	-	8815	6715.33	6201.43	6061.9	6399.15	6418.11	7009.87	6573.12	6344.45	6667.03
ENSMUSG00000054469	Lclat1	17	73107985	73243368	+	4689	5907.93	6145.44	6610.35	6708.81	6043.06	6691.04	6113.5	6343.14	6282.53
ENSMUSG00000041891	Lman1	18	65980754	66022580	-	6411	7792.7	6044.33	5592.51	5921.43	7014.63	6483.22	7269.27	6337.74	6922.37
ENSMUSG00000026825	Dnm1	2	32308471	32353329	-	5240	4963.67	6725.39	6414.56	7232.79	5898.39	6731.89	5998.79	6334.1	6209.69
ENSMUSG00000019066	Rab3d	9	21907491	21918192	-	4196	7495.1	6190.57	5842.26	5804.36	6469.31	6604.89	7265.31	6333.07	6779.84
ENSMUSG00000048874	Phf3	1	30802342	30863256	-	7561	6742.96	6106.16	6320.44	6159.35	6570.58	7038.29	6875.31	6332.23	6828.06
ENSMUSG00000030541	Idh2	7	80094846	80115392	-	2588	6107.59	6424.55	6629.18	6157.46	5927.32	6287.83	7560.39	6329.69	6591.85
ENSMUSG00000035473	Galm	17	80127471	80185101	+	2476	5782.37	7168.29	5731.82	6633.29	6069.77	7643.98	6116.66	6328.94	6610.14
ENSMUSG00000027195	Hsd17b12	2	94032689	94157964	-	2407	5979.51	6256.58	6701.97	6367.05	6059.76	6068.47	5975.06	6326.28	6034.43
ENSMUSG00000041697	Cox6a1	5	115345642	115348981	-	702	5891.61	6618.42	6360.6	6434.08	5977.4	5717.67	5831.87	6326.18	5842.31
CUFFVRG_0056	Vmn2r90	17	17703641	17736526	+	5259	5199.74	6877.48	7268	5936.54	5678.03	6151.06	4857.25	6320.44	5562.12
ENSMUSG00000028932	Psmc2	5	21785283	21803787	+	5031	5936.81	6310.07	6525.01	6497.33	5941.79	6072.91	6043.88	6317.31	6019.53
ENSMUSG00000045193	Cirbp	10	80165985	80172786	+	2604	5773.58	6184.72	6706.99	6577.58	5118.24	6152.84	6724.21	6310.72	5998.43
ENSMUSG00000032786	Alas1	9	106233455	106248126	-	4310	6908.7	5981.65	6051.86	6300.02	6099.82	6998.32	6077.11	6310.56	6391.75
ENSMUSG00000026768	Itga8	2	12106632	12301920	-	7273	6353.7	7677.2	6006.67	5202.97	6650.71	2294.88	7032.74	6310.14	5326.11
ENSMUSG00000029221	Slc30a9	5	67306955	67358565	+	9861	5644.24	6408.67	6895.25	6280.19	6158.81	6180.37	6538.31	6307.09	6292.5
ENSMUSG00000044221	Grsf1	5	88659448	88676171	-	3036	6331.1	6168.84	6379.42	6338.73	6362.47	6421.94	6583.4	6304.52	6455.94
ENSMUSG00000030304	Ergic2	6	148179079	148212374	-	6727	6157.81	6099.48	6486.1	6461.46	6282.34	6192.81	6588.94	6301.21	6354.69
ENSMUSG00000002103	Acp2	2	91202885	91214098	+	5186	5182.16	6551.57	6759.7	6710.7	6324.63	6491.21	6247.98	6301.03	6354.61
ENSMUSG00000020708	Psmc5	11	106256154	106263120	+	1394	5749.72	6421.21	6556.39	6474.68	6048.63	6219.45	5783.61	6300.5	6017.23
ENSMUSG00000091523	AU040972	11	79481719	79484031	-	1042	12946	4497.52	3778.96	3966.19	5772.63	9714.17	4850.14	6297.16	6778.98
ENSMUSG00000051391	Ywhag	5	135908409	135934616	-	5500	6088.75	6279.15	6660.55	6156.51	6031.94	5885.52	6096.09	6296.24	6004.52
ENSMUSG00000024006	Stk38	17	28970885	29007945	-	8489	6314.77	6117.86	6472.3	6276.41	6182.18	6415.72	5974.27	6295.34	6190.72
ENSMUSG00000024360	Etf1	18	34902785	34932007	-	3709	7122.17	6164.66	5957.73	5928.98	6010.79	6091.56	6661.72	6293.38	6254.69
ENSMUSG00000033228	Scaf11	15	96411698	96460843	-	7724	6601.06	6383.6	6167.32	5995.07	5590.11	6214.12	6456.04	6286.76	6086.76
ENSMUSG00000031392	Irak1	X	74013914	74023918	-	4716	6285.89	6558.26	6391.97	5910.1	6109.84	5865.09	6660.93	6286.56	6211.95
ENSMUSG00000072941	Sod3	5	52363946	52371405	+	3570	6084.98	6683.6	6083.23	6293.41	6378.05	2924.55	6551.76	6286.31	5284.79
ENSMUSG00000013160	Atp6v0d1	8	105524465	105566047	-	1793	5732.14	6429.56	6614.12	6368.94	6227.81	6147.51	6236.91	6286.19	6204.07
ENSMUSG00000046722	Cdc42se1	3	95228732	95236409	+	3258	6550.84	6326.78	6368.13	5895	5862.77	5423.7	6103.21	6285.18	5796.56
ENSMUSG00000033365	Ipo13	4	117894486	117914999	-	4207	5256.24	6246.55	6627.92	7009.04	5834.95	6200.8	5891.99	6284.94	5975.91
ENSMUSG00000020422	Tns3	11	8431652	8664535	-	11182	7729.91	6041.82	5641.45	5721.28	6383.61	6163.5	6669.63	6283.62	6405.58
ENSMUSG00000022255	Mtdh	15	34082694	34142386	+	12096	6667.62	6188.89	6103.31	6163.12	6341.32	6001.86	6581.82	6280.74	6308.33
ENSMUSG00000026915	Strbp	2	37569868	37703859	-	17724	6049.82	6386.95	6636.71	6047.94	6290.13	7104.01	6076.32	6280.36	6490.15
ENSMUSG00000020277	Pfkl	10	77986947	78010083	-	4395	5606.57	6451.29	6361.85	6696.54	5785.98	5879.3	5554.99	6279.06	5740.09
ENSMUSG00000029048	Rer1	4	155074110	155086382	-	1814	6580.97	6233.18	6233.84	6061.16	6282.34	6269.18	6432.3	6277.29	6327.94
ENSMUSG00000026678	Rgs5	1	169655501	169695813	+	4549	6756.77	6213.13	6660.55	5477.7	6124.31	3983.18	7107.1	6277.04	5738.2
ENSMUSG00000022099	Epb4.9	14	70602184	70636048	-	4629	4846.89	6312.57	6976.83	6964.67	6191.08	6471.67	5654.67	6275.24	6105.81
ENSMUSG00000021917	Spcs1	14	30999826	31001672	-	1546	6233.15	6193.91	6329.22	6342.5	6313.5	6261.19	6121.41	6274.7	6232.03
ENSMUSG00000048758	Rpl29	9	106429454	106431568	+	796	5867.75	6647.67	6610.35	5945.03	5898.39	6145.74	6278.04	6267.7	6107.39
ENSMUSG00000040481	Bptf	11	107033081	107132127	-	13907	6489.31	6153.8	6104.57	6316.07	6063.1	6508.09	6596.85	6265.94	6389.34
ENSMUSG00000058569	Tmed9	13	55593135	55597663	+	1420	6864.76	6343.49	5883.68	5958.25	6808.74	6104.88	6921.98	6262.54	6611.87
ENSMUSG00000026565	Pou2f1	1	165865154	166002678	-	16601	4539.25	6315.08	5991.61	8181.62	7977.29	8105.8	6279.62	6256.89	7454.24
ENSMUSG00000049327	Setd8	5	124439930	124462308	+	4034	5597.78	6521.49	6543.83	6354.77	6833.23	6363.32	6190.23	6254.47	6462.26
ENSMUSG00000032280	Tle3	9	61372366	61418497	+	11653	5989.55	6377.75	5866.11	6764.52	6351.34	5733.65	5287.6	6249.48	5790.86
ENSMUSG00000082286	Pisd-ps1	11	3125904	3131004	+	1757	5822.55	6087.78	6703.23	6380.27	5930.66	6791.39	6278.04	6248.46	6333.37
ENSMUSG00000038619	Ensa	3	95624980	95632102	+	2947	5700.75	6526.5	6469.79	6263.2	6179.95	6242.54	6108.75	6240.06	6177.08
ENSMUSG00000019872	Smpdl3a	10	57794335	57811830	+	2065	8346.45	5496.97	5281.25	5833.63	6094.26	7007.2	6514.58	6239.57	6538.68
ENSMUSG00000059263	Usp47	7	112023506	112111386	+	5540	6421.5	6320.93	6070.68	6115.92	6093.14	6223.89	6439.42	6232.26	6252.15
ENSMUSG00000001576	Ergic1	17	26561489	26656931	+	6456	7161.09	6166.33	5682.87	5909.16	6479.32	6223	6834.17	6229.86	6512.17
ENSMUSG00000026737	Pip4k2a	2	18842255	18998126	-	3477	4790.39	6535.69	6689.42	6901.41	6703.02	6302.04	5800.23	6229.23	6268.43
ENSMUSG00000036046	5031439G07Rik	15	84943936	84988551	-	9604	5286.38	6688.62	6533.79	6405.76	6570.58	6829.58	6175.2	6228.64	6525.12
ENSMUSG00000029189	Sel1l3	5	53107084	53213452	-	4511	6568.42	6096.97	5942.67	6256.59	6542.76	6467.23	6555.71	6216.16	6521.9
ENSMUSG00000028180	Zranb2	3	157534160	157548390	+	4301	5488.54	6335.97	6361.85	6671.05	6386.95	6618.21	6108.75	6214.35	6371.3
ENSMUSG00000024966	Stip1	19	7020696	7040026	-	2173	6328.58	6232.35	6137.2	6154.62	6805.4	6664.39	5771.75	6213.19	6413.85
ENSMUSG00000028809	Srrm1	4	135320484	135353321	-	7299	6249.48	5898.92	6438.41	6264.14	5611.26	6175.04	6454.45	6212.74	6080.25
ENSMUSG00000034634	Ly6d	15	74762056	74763567	-	691	6076.19	6305.05	5984.08	6478.45	5630.18	5213.22	5861.93	6210.95	5568.44
ENSMUSG00000039159	Ube2h	6	30211289	30304539	-	4780	5759.76	6305.89	6585.25	6187.67	6109.84	6106.66	6286.74	6209.64	6167.75
ENSMUSG00000026626	Ppp2r5a	1	191351981	191397041	-	3082	5935.56	6682.77	6507.44	5693.9	5749.26	3954.76	6635.61	6204.92	5446.54
ENSMUSG00000029004	Mll5	5	23434441	23504235	+	7494	6614.88	6004.21	6124.65	6074.38	6323.52	6194.58	6989.23	6204.53	6502.44
ENSMUSG00000052915	Msl1	11	98795516	98807859	+	5433	5931.79	6293.35	6531.28	6055.49	6223.35	6077.35	6087.39	6202.98	6129.37
ENSMUSG00000041870	Ankrd13a	5	114774677	114806200	+	4098	5982.02	6239.87	6422.1	6166.9	6361.35	6351.78	6644.31	6202.72	6452.48
ENSMUSG00000049659	Aftph	11	20685084	20741589	-	6979	6380.07	6157.14	6135.94	6118.75	6213.34	6460.13	6424.39	6197.97	6365.95
ENSMUSG00000074212	Dnajb14	3	137867675	137916557	+	12553	5686.94	6229.01	6412.05	6452.02	6709.69	7190.16	6301.77	6195	6733.87
ENSMUSG00000058690	Ccser2	14	36874936	36968777	-	8715	6425.27	6149.62	6147.24	6037.56	6026.37	5793.15	6369.81	6189.92	6063.11
ENSMUSG00000031024	St5	7	109523911	109617147	-	4526	6570.93	6360.2	6000.4	5822.3	6194.42	5979.66	6320.76	6188.46	6164.95
ENSMUSG00000034109	Golim4	3	75876183	75956949	-	8977	6159.07	6073.57	6147.24	6361.38	6582.82	5897.95	6357.94	6185.32	6279.57
ENSMUSG00000021733	Slc4a7	14	14703025	14799943	+	7389	6007.13	6030.95	6448.45	6254.7	7082.52	6699.03	7207.56	6185.31	6996.37
ENSMUSG00000071072	Ptges3	10	128058954	128077272	+	2217	6859.73	6000.87	6315.42	5518.3	5828.27	6524.96	5815.26	6173.58	6056.16
ENSMUSG00000063410	Stk24	14	121286343	121379334	-	2676	5920.49	6394.47	6174.85	6191.44	5956.26	5389.95	6431.51	6170.31	5925.91
ENSMUSG00000020953	Coch	12	51593341	51605773	+	2683	7264.06	5903.1	5030.24	6483.17	5137.16	8078.27	5380.95	6170.14	6198.79
ENSMUSG00000038764	Ptpn3	4	57190841	57301837	-	7238	5729.63	6377.75	6272.74	6272.64	6090.92	6934.38	5946.58	6163.19	6323.96
ENSMUSG00000028673	Fuca1	4	135920735	135940311	+	3276	5879.05	6039.31	6225.05	6503	5790.44	5942.36	5592.96	6161.6	5775.25
ENSMUSG00000041571	Sepw1	7	15917208	15922402	-	736	5762.28	6542.38	6366.87	5962.97	5986.31	5468.99	5950.53	6158.62	5801.94
ENSMUSG00000032393	Dpp8	9	65032458	65082650	+	4968	6263.29	5998.36	6103.31	6260.36	6401.42	6206.13	6573.12	6156.33	6393.55
ENSMUSG00000008734	Gprc5b	7	118972040	118995211	-	4525	5511.14	6549.9	6714.52	5848.73	5928.44	4980.53	6074.73	6156.07	5661.23
ENSMUSG00000008540	Mgst1	6	138140316	138156755	+	2013	7852.97	6671.91	4440.37	5642.92	4558.45	4954.78	5049.49	6152.04	4854.24
ENSMUSG00000024122	Pdpk1	17	24073680	24150924	-	10935	5994.58	6117.86	6284.04	6206.55	6569.47	6567.59	6360.31	6150.76	6499.12
ENSMUSG00000056076	Eif3b	5	140419305	140443358	+	2966	6535.77	5951.57	6156.02	5957.31	5896.16	5967.22	6558.88	6150.17	6140.75
ENSMUSG00000032086	Bace1	9	45838580	45864399	+	6348	5200.99	6052.68	6660.55	6680.49	6327.97	6619.1	5909.4	6148.68	6285.49
ENSMUSG00000014769	Psmb1	17	15475721	15498276	-	1036	6101.31	6386.95	6025.5	6079.1	6324.63	6290.5	6172.04	6148.21	6262.39
ENSMUSG00000070544	Top1	2	160645888	160722764	+	10426	6430.29	6050.17	6053.11	6054.55	6097.6	6243.43	6200.52	6147.03	6180.51
ENSMUSG00000043279	Trim56	5	137105644	137116209	-	9281	6260.78	5936.53	6184.89	6205.61	5537.81	5869.53	5853.23	6146.95	5753.52
ENSMUSG00000025362	Rps26	10	128624530	128626506	-	447	6582.23	6618.42	5542.3	5842.13	6453.73	5821.57	6799.37	6146.27	6358.22
ENSMUSG00000022752	Tomm70a	16	57121714	57154530	+	3778	5863.99	6165.5	6414.56	6135.74	5945.13	6165.27	6104	6144.95	6071.47
ENSMUSG00000066406	Akap13	7	75455534	75754609	+	15203	7120.91	6088.62	5527.24	5824.19	6263.42	6561.37	6467.11	6140.24	6430.63
ENSMUSG00000039100	March6	15	31455899	31531037	-	6236	6598.55	5985.83	5533.52	6415.2	6329.08	6239.88	6373.76	6133.27	6314.24
ENSMUSG00000044080	S100a1	3	90511034	90514392	-	694	6868.52	6555.75	5706.72	5395.56	6077.56	6016.96	6512.2	6131.64	6202.24
ENSMUSG00000015461	Atf6b	17	34647146	34655074	+	2757	5296.42	6079.42	6398.25	6751.3	6138.77	5772.73	5505.15	6131.35	5805.55
ENSMUSG00000022201	Zfr	15	12117831	12185683	+	5911	6187.95	5957.42	6227.56	6136.69	6040.84	5824.24	5941.83	6127.4	5935.64
ENSMUSG00000022051	Bnip3l	14	66985239	67008877	-	3859	6170.37	6252.4	6142.22	5918.6	6113.18	6329.57	6626.12	6120.9	6356.29
ENSMUSG00000028977	Casz1	4	148804429	148954889	+	12224	5874.03	5672.46	5989.1	6936.34	5824.94	6079.13	5346.94	6117.98	5750.33
ENSMUSG00000029781	Fkbp9	6	56832059	56879358	+	3314	5943.09	6381.1	6130.92	6005.46	6323.52	5634.18	5921.26	6115.14	5959.65
ENSMUSG00000093904	Tomm20	8	126930664	126945921	-	4986	5620.39	6121.21	6434.65	6277.36	5798.23	6195.47	6272.5	6113.4	6088.73
ENSMUSG00000031502	Col4a1	8	11198423	11312826	-	6818	6370.02	6189.73	6479.83	5387.07	7009.06	2849.95	6936.22	6106.66	5598.41
ENSMUSG00000031065	Cdk16	X	20687954	20699880	+	4378	5581.46	6096.14	6562.66	6185.78	5939.56	6045.38	5923.64	6106.51	5969.53
ENSMUSG00000076609	Igkc	6	70726435	70726757	+	323	2831.54	3711.16	3033.46	14820.6	3800.56	430.734	7969.38	6099.18	4066.89
ENSMUSG00000026987	Baz2b	2	59899363	60209839	-	17604	5783.62	6162.99	6232.58	6215.05	6106.5	7000.1	6734.5	6098.56	6613.7
ENSMUSG00000021190	Lgmn	12	102394084	102439813	-	2323	5789.9	6086.11	6059.39	6441.63	6103.16	5427.25	5731.4	6094.26	5753.94
ENSMUSG00000009418	Nav1	1	135434580	135585355	-	12776	5198.48	6057.7	6014.2	7098.73	5930.66	6266.52	5471.93	6092.28	5889.7
ENSMUSG00000089911	Hiat1	3	116631164	116681260	-	4087	6009.64	6171.35	6191.17	5979.02	6345.77	6474.34	6434.68	6087.79	6418.26
ENSMUSG00000054611	Kdm2a	19	4316144	4398285	-	12569	6255.76	6110.34	6022.99	5944.09	6112.06	6249.64	6186.28	6083.29	6182.66
ENSMUSG00000024908	Ppp6r3	19	3454933	3575749	-	4952	6220.6	5895.58	6208.74	6006.4	6000.77	5982.32	6259.85	6082.83	6080.98
ENSMUSG00000027067	Ssrp1	2	85037234	85047109	+	3737	6366.25	6117.86	5846.03	5996.01	5750.37	5975.22	5947.37	6081.54	5890.99
ENSMUSG00000036323	Srp72	5	76974683	76999937	+	5717	6309.75	6104.49	5725.54	6165.95	6291.24	6151.95	6257.47	6076.43	6233.56
ENSMUSG00000029059	Fam213b	4	154895504	154899135	-	1027	4736.39	6356.86	6557.64	6652.17	5879.47	5911.27	5293.14	6075.77	5694.63
ENSMUSG00000034168	Irf2bpl	12	86880703	86884814	-	4112	5974.48	5971.62	6113.35	6235.82	6230.03	6111.99	5847.69	6073.82	6063.24
ENSMUSG00000071054	Safb	17	56584825	56606294	+	7268	5708.28	6051.01	6512.46	6009.23	5862.77	6163.5	5932.34	6070.25	5986.2
ENSMUSG00000026305	Lrrfip1	1	90998727	91128944	+	5761	6834.62	6006.72	5862.34	5576.83	5729.23	4899.71	5960.03	6070.13	5529.66
ENSMUSG00000038241	Cep250	2	155956458	155998900	+	10373	4952.37	6125.38	6218.78	6976.94	5584.55	6567.59	5255.96	6068.37	5802.7
ENSMUSG00000030751	Psma1	7	114264606	114276118	-	2103	5801.2	6255.75	6245.13	5956.36	5826.05	6119.09	5882.5	6064.61	5942.55
ENSMUSG00000022390	Zc3h7b	15	81744848	81796269	+	5958	5698.24	6223.99	6277.76	6052.66	6093.14	5763.85	6358.73	6063.16	6071.91
ENSMUSG00000034269	Setd5	6	113077365	113153435	+	12481	5793.67	6152.96	6179.87	6121.58	5586.77	5921.93	6195.77	6062.02	5901.49
ENSMUSG00000033813	Tcea1	1	4857814	4897909	+	3017	5743.44	6128.73	6291.57	6083.82	6491.56	6546.27	5986.13	6061.89	6341.32
ENSMUSG00000030515	Tarsl2	7	65644898	65692091	+	4095	5001.34	6250.73	6649.26	6342.5	6094.26	6580.91	5798.64	6060.96	6157.94
CUFFVRG_0063	Vmn2r96	17	18573203	18616003	+	6006	5301.44	6439.59	6034.28	6452.02	6489.34	5890.85	5060.56	6056.83	5813.58
ENSMUSG00000002428	Hltf	3	20057811	20118490	+	5931	5018.92	7075.53	6182.38	5937.48	6511.6	6635.09	5453.73	6053.58	6200.14
ENSMUSG00000078622	Ccdc47	11	106197408	106216344	-	6414	6848.43	6080.26	5671.57	5590.05	6114.29	6270.07	6424.39	6047.58	6269.58
ENSMUSG00000030016	Zfml	6	83914353	83986869	+	6470	5761.02	6147.11	6243.88	6035.67	6261.19	6447.69	5834.24	6046.92	6181.04
ENSMUSG00000050737	Ptges	2	30889471	30929863	-	3931	5858.96	5904.77	6139.71	6277.36	5198.37	5262.06	5493.29	6045.2	5317.91
ENSMUSG00000022895	Ets2	16	95702075	95721051	+	4710	7195	6035.97	5591.25	5357.8	7261.69	7620.89	7884.73	6045	7589.11
ENSMUSG00000008892	Vdac3	8	22577075	22593813	-	1423	5322.79	6271.62	6407.03	6174.45	6069.77	6046.27	5444.24	6043.98	5853.43
ENSMUSG00000062760	1810041L15Rik	15	84379205	84447097	-	5915	4835.59	5877.19	6493.63	6967.5	6165.48	5869.53	4973.54	6043.48	5669.52
ENSMUSG00000026028	Trak2	1	58900449	58973430	-	7088	5717.07	6022.6	6295.33	6119.69	6109.84	5646.62	6343.7	6038.67	6033.39
ENSMUSG00000021495	Fam193b	13	55539319	55571120	-	4338	4667.33	5793.63	6764.72	6908.96	6468.19	6568.48	6937.01	6033.66	6657.89
ENSMUSG00000019996	Map7	10	20148471	20281589	+	4351	6460.43	6139.59	5794.57	5726	5710.31	6512.53	5960.82	6030.15	6061.22
ENSMUSG00000001416	Cct3	3	88297116	88321767	+	4689	6005.88	5925.66	5923.84	6262.25	6045.29	6109.32	5739.31	6029.41	5964.64
ENSMUSG00000035325	Sec31a	5	100361649	100416234	-	7884	6626.18	5841.26	5812.14	5797.75	6137.66	5721.22	6226.62	6019.33	6028.5
ENSMUSG00000024073	Birc6	17	74528295	74703773	+	29247	6490.57	5785.27	5741.86	6040.39	6247.84	6540.95	6293.86	6014.52	6360.88
ENSMUSG00000039474	Wfs1	5	36966104	36988982	-	3564	4524.18	5865.49	6833.75	6807.95	5226.19	5056.02	5146	6007.84	5142.74
ENSMUSG00000027429	Sec23b	2	144556229	144590749	+	6302	8267.34	5209.5	5104.29	5445.6	5718.1	6375.76	5598.5	6006.68	5897.45
ENSMUSG00000007739	Cct4	11	22990519	23003780	+	4201	6213.06	5908.95	5996.63	5907.27	6268.98	6373.98	5963.98	6006.48	6202.32
ENSMUSG00000001542	Ell2	13	75707484	75772356	+	3647	5832.59	5899.76	6336.75	5949.75	6113.18	6213.23	6380.88	6004.71	6235.76
ENSMUSG00000020538	Srebf1	11	60199089	60222581	-	5634	5894.12	5787.78	6135.94	6196.17	5670.24	5647.5	5554.99	6003.5	5624.25
ENSMUSG00000034300	Fam53c	18	34758906	34773760	+	4517	5280.1	6063.55	6312.91	6350.05	6261.19	6264.74	6246.4	6001.65	6257.44
ENSMUSG00000032076	Cadm1	9	47530173	47857637	+	9684	5768.55	6168.84	5834.73	6230.15	5999.66	6738.99	6146.72	6000.57	6295.13
ENSMUSG00000046434	Hnrnpa1	15	103240432	103244955	+	1918	6768.07	5593.9	5876.15	5762.82	5197.26	5946.8	5493.29	6000.24	5545.78
ENSMUSG00000039105	Atp6v1g1	4	63544772	63550750	+	1135	6223.11	6225.66	5932.63	5595.71	6141	6302.93	6032.01	5994.28	6158.65
CUFFVRG_0142	Vmn2r3	3	64257878	64289709	-	4569	4137.44	6005.88	7058.41	6749.41	5397.58	6970.79	4919.75	5987.78	5762.71
ENSMUSG00000031691	Tnpo2	8	85036915	85057583	+	4990	5606.57	5895.58	6137.2	6306.63	6120.97	5984.99	5883.29	5986.49	5996.42
ENSMUSG00000030232	Aebp2	6	140622449	140678472	+	8111	5935.56	5939.87	6036.79	6003.57	6231.14	6299.38	6157.01	5978.95	6229.18
ENSMUSG00000025103	Btbd1	7	81792075	81829431	-	3000	5580.2	6038.48	6322.95	5972.41	5753.71	6191.92	5749.6	5978.51	5898.41
ENSMUSG00000063511	Snrnp70	7	45376462	45395692	-	1676	5730.88	5888.89	6133.43	6154.62	6034.16	5770.06	6275.67	5976.96	6026.63
ENSMUSG00000040945	Rcc2	4	140700541	140723220	+	4155	6529.49	5751.01	5694.17	5930.87	6370.26	6564.92	6227.41	5976.38	6387.53
ENSMUSG00000025651	Uqcrc1	9	108936648	108949640	+	1655	5723.35	6080.26	6036.79	6060.21	5816.03	5611.09	5751.18	5975.15	5726.1
ENSMUSG00000043131	Mob1a	6	83326016	83343776	+	4794	6472.99	5708.39	6063.15	5653.3	6097.6	5782.5	5880.13	5974.46	5920.07
ENSMUSG00000028465	Tln1	4	43531519	43562691	-	9801	6231.9	6343.49	5667.81	5651.42	5856.1	4215.87	6020.15	5973.65	5364.04
ENSMUSG00000045294	Insig1	5	28071363	28078662	+	2697	6049.82	5997.53	5710.48	6124.41	6746.42	5532.05	5058.98	5970.56	5779.15
ENSMUSG00000023075	Akirin1	4	123734559	123750345	-	3450	5528.72	5920.65	6332.99	6091.37	5568.97	6046.27	5956.07	5968.43	5857.1
ENSMUSG00000004843	Chmp2b	16	65539133	65562697	-	1838	6036.01	5982.49	6114.61	5717.5	5916.19	5961.9	6036.76	5962.65	5971.62
ENSMUSG00000027111	Itga6	2	71745616	71858416	+	9025	6994.09	5278.03	5733.07	5836.46	6171.05	5840.22	6327.09	5960.41	6112.79
ENSMUSG00000024507	Hsd17b4	18	50128201	50196269	+	3404	5925.51	6092.79	5990.36	5831.74	5985.19	6254.97	6518.53	5960.1	6252.9
ENSMUSG00000013663	Pten	19	32757497	32826160	+	11507	6352.44	5765.22	5981.57	5723.17	6352.45	6199.02	6344.49	5955.6	6298.66
ENSMUSG00000029922	Mkrn1	6	39397804	39420462	-	4439	6120.14	6054.35	5878.66	5763.76	5827.16	6236.32	5762.25	5954.23	5941.91
ENSMUSG00000027312	Atrn	2	130906495	131030333	+	13208	5448.36	5684.16	6282.78	6398.2	6051.97	6175.04	6069.2	5953.38	6098.74
ENSMUSG00000025584	Pde8a	7	81213596	81334533	+	4045	4789.13	6096.14	6133.43	6792.84	6877.74	6399.74	6082.64	5952.89	6453.37
ENSMUSG00000036644	Tbc1d9b	11	50131396	50172785	+	6429	5766.04	6046	6172.34	5776.98	6437.03	6444.14	6511.41	5940.34	6464.19
ENSMUSG00000029684	Wasl	6	24613805	24665009	-	4923	5950.63	5824.55	6184.89	5796.81	5535.58	5498.3	5893.57	5939.22	5642.49
ENSMUSG00000005881	Ergic3	2	156008045	156018279	+	2121	5940.58	5836.25	5946.43	6031.89	5740.35	5960.12	5710.83	5938.79	5803.77
ENSMUSG00000001441	Npepps	11	97205842	97280638	-	7206	5777.34	5873.85	6089.51	6013.01	6137.66	6326.02	5927.59	5938.43	6130.42
ENSMUSG00000025234	Arih1	9	59388258	59486618	-	7707	6156.56	5884.71	5758.17	5953.53	5710.31	5603.1	5955.28	5938.24	5756.23
ENSMUSG00000032332	Col12a1	9	79598991	79718831	-	15234	7300.47	7195.03	4983.81	4260.75	7690.16	3756.71	6535.14	5935.01	5994.01
ENSMUSG00000021215	Net1	13	3882565	3918220	-	3734	8178.19	5720.93	4909.76	4917.85	6226.69	6831.36	6795.41	5931.68	6617.82
ENSMUSG00000032199	Polr2m	9	71478437	71485935	-	2424	5855.2	6239.87	5994.12	5636.31	6045.29	5312.69	5914.93	5931.37	5757.64
ENSMUSG00000031503	Col4a2	8	11312805	11449287	+	6619	5463.43	6061.87	6511.2	5675.02	7076.95	3697.21	6405.41	5927.88	5726.52
ENSMUSG00000053119	Chmp3	6	71543797	71582609	+	3250	6445.36	5852.96	5966.51	5438.99	6008.56	5954.79	6150.68	5925.96	6038.01
ENSMUSG00000060188	Cxcl17	7	25400053	25412886	-	761	6682.68	5335.69	5704.21	5974.3	5634.63	5683.92	5539.17	5924.22	5619.24
ENSMUSG00000035891	Cerk	15	86139128	86186141	-	4812	4761.51	6197.25	6343.03	6387.82	5984.08	6085.34	5705.3	5922.4	5924.91
ENSMUSG00000024953	Prdx5	19	6906697	6910106	-	2139	6544.56	6101.99	5538.54	5496.58	5572.31	6221.22	5200.59	5920.42	5664.71
ENSMUSG00000023484	Prph	15	99055174	99058978	+	1865	5049.05	7403.11	7990.91	3232.62	2989.26	6306.48	10114.8	5918.92	6470.18
ENSMUSG00000002524	Puf60	15	76070184	76080946	-	1912	5424.5	6065.22	6169.83	6009.23	5708.08	5849.99	5796.27	5917.19	5784.78
ENSMUSG00000020114	Cand1	10	119199255	119240055	-	8357	5879.05	5639.03	5972.79	6177.28	5785.98	6018.74	6100.84	5917.04	5968.52
ENSMUSG00000024491	Rbm27	18	42275353	42341542	+	6431	5546.3	5929.84	6384.44	5805.31	6409.21	6397.07	6223.46	5916.47	6343.25
ENSMUSG00000024112	Cacna1h	17	25374285	25433783	-	9763	4367.23	5813.68	6182.38	7296.99	5883.92	6606.67	6119.82	5915.07	6203.47
ENSMUSG00000043733	Ptpn11	5	121130533	121191397	-	7492	6091.26	5826.22	5805.87	5919.54	5673.58	5681.25	6009.86	5910.72	5788.23
ENSMUSG00000042772	Smg7	1	152836996	152902646	-	6068	5404.41	5745.99	6497.4	5989.41	5624.61	5702.57	5800.23	5909.3	5709.14
ENSMUSG00000086324	Gm15564	16	35966752	35983230	-	821	15727.3	7009.51	572.303	322.884	752.323	449.385	708.02	5908	636.576
ENSMUSG00000024513	Mbd2	18	70568189	70626131	+	3214	5712.05	6169.67	5916.31	5833.63	5713.65	5339.33	6082.64	5907.92	5711.87
ENSMUSG00000021775	Nr1d2	14	18204054	18239127	-	5001	6513.17	5839.59	5650.24	5611.76	6064.21	5790.49	6361.11	5903.69	6071.94
ENSMUSG00000028413	B4galt1	4	40804602	40854005	-	4234	6722.86	5481.09	5637.69	5701.45	5646.87	5706.12	6001.16	5885.77	5784.72
ENSMUSG00000027406	Idh3b	2	130279309	130284547	-	3422	5556.35	6035.97	6078.21	5866.67	5848.31	5635.96	5633.31	5884.3	5705.86
ENSMUSG00000021647	Cartpt	13	99898484	99900683	-	874	4387.32	6150.45	6537.56	6454.85	6212.23	5997.42	5569.23	5882.54	5926.29
ENSMUSG00000000275	Trim25	11	88999376	89020293	+	5754	6214.32	5594.74	5915.05	5794.92	5837.18	6128.86	5637.26	5879.76	5867.77
ENSMUSG00000029068	Ccnl2	4	155812489	155824543	+	5278	5689.45	5673.29	6064.41	6071.54	5944.02	5754.08	7083.36	5874.67	6260.49
ENSMUSG00000005442	Cic	7	25267704	25294159	+	10294	5648.01	5955.75	5902.5	5992.24	5753.71	5554.25	5896.74	5874.62	5734.9
ENSMUSG00000042520	Ubap2l	3	89999589	90052475	-	5446	6024.71	5902.26	5676.59	5879.89	5610.15	5858.88	6039.93	5870.86	5836.32
ENSMUSG00000025364	Pa2g4	10	128557766	128565934	-	2751	6308.49	5734.3	5881.17	5542.84	5599.02	5711.45	5847.69	5866.7	5719.39
ENSMUSG00000026409	Pfkfb2	1	130689043	130729253	-	9621	5822.55	5476.08	5942.67	6202.77	5613.48	6262.97	5939.46	5861.02	5938.64
ENSMUSG00000040105	Ppapdc2	19	28963920	28966798	+	2879	5184.67	5892.24	6144.73	6206.55	5811.58	5746.08	5403.89	5857.05	5653.85
ENSMUSG00000050148	Ubqln2	X	153498232	153501537	+	3306	5254.98	5832.07	6137.2	6193.33	6077.56	6110.21	5554.2	5854.4	5913.99
ENSMUSG00000038807	Rap1gap2	11	74383356	74590186	-	6632	5165.83	5794.46	5828.46	6621.96	6236.71	6072.91	5617.49	5852.68	5975.7
CUFFVRG_0521	Vmn2r69	7	85393791	85415927	-	15593	5199.74	5323.99	5642.71	7239.4	5371.98	5855.32	3910.33	5851.46	5045.88
ENSMUSG00000025786	Zdhhc3	9	123066160	123113205	-	11846	5301.44	6081.09	6050.6	5966.75	6218.9	6141.29	6294.65	5849.97	6218.28
ENSMUSG00000060073	Psma3	12	70974621	70996347	+	3894	5779.86	6026.78	5759.43	5824.19	5607.92	5651.06	5479.84	5847.56	5579.6
ENSMUSG00000031672	Got2	8	95864134	95888547	-	2585	5263.77	6107.84	6063.15	5928.04	5398.69	5462.78	5399.15	5840.7	5420.21
CUFFVRG_0165	Vmn2r8	5	108791843	108808850	-	8829	3621.36	5039.03	7417.35	7280	5254.02	4773.6	5186.35	5839.43	5071.32
ENSMUSG00000028514	Usp24	4	106316213	106441322	+	12350	6133.95	5664.94	5523.48	6020.56	5777.08	6064.03	5767.79	5835.73	5869.63
ENSMUSG00000002052	Supt6	11	78206746	78245987	-	7095	5958.16	5642.37	5829.71	5910.1	5584.55	5774.5	5793.9	5835.09	5717.65
ENSMUSG00000037999	Arap2	5	62602445	62766198	-	8716	5138.21	5897.25	6261.45	6022.45	6155.47	6284.28	6369.02	5829.84	6269.59
ENSMUSG00000026790	Odf2	2	29889221	29931746	+	9919	5801.2	5679.98	5739.35	6095.15	5912.85	6496.54	5741.69	5828.92	6050.36
ENSMUSG00000021000	Ctage5	12	59129720	59191583	+	9323	6788.16	5864.66	5263.68	5398.4	6362.47	6323.36	6910.12	5828.72	6531.98
ENSMUSG00000032340	Neo1	9	58874679	59036441	-	7387	6259.52	5910.62	5655.26	5478.64	5779.31	5052.47	6385.63	5826.01	5739.13
ENSMUSG00000016541	Atxn10	15	85336381	85463836	+	2425	5742.19	5738.47	5937.65	5879.89	5742.58	6086.23	5638.05	5824.55	5822.29
ENSMUSG00000005611	Mrvi1	7	110868266	110982461	-	6827	5600.29	6391.96	5716.76	5588.16	5327.47	1915.66	6128.53	5824.29	4457.22
ENSMUSG00000029804	Herc3	6	58831465	58920398	+	7027	5045.29	5792.79	6103.31	6343.45	5492.18	5747.86	5627.77	5821.21	5622.6
ENSMUSG00000025630	Hprt	X	52988137	53021659	+	1289	5307.72	6009.23	6064.41	5891.22	5727	5918.38	5501.99	5818.14	5715.79
ENSMUSG00000063856	Gpx1	9	108339080	108340338	+	1041	6788.16	6025.94	5302.59	5154.82	5922.87	4904.15	6391.17	5817.88	5739.4
ENSMUSG00000037235	Mxd4	5	34173887	34187720	-	3882	6067.4	5898.92	5846.03	5446.55	6483.77	5951.24	6921.19	5814.72	6452.07
ENSMUSG00000030064	Frmd4b	6	97286867	97617541	-	11521	5496.07	5709.23	5899.99	6152.74	5723.66	5252.29	5411.8	5814.51	5462.59
ENSMUSG00000023068	Nus1	10	52417547	52440192	+	4876	6305.98	5740.15	5554.85	5652.36	5880.58	5818.91	6162.54	5813.34	5954.01
ENSMUSG00000025959	Klf7	1	64029447	64122282	-	7745	4933.53	5854.63	6123.39	6332.12	5397.58	5948.57	5173.69	5810.92	5506.61
ENSMUSG00000044252	Osbpl1a	18	12755314	12941841	-	7392	5175.88	6128.73	6276.51	5658.03	5531.13	6167.94	5823.17	5809.78	5840.75
ENSMUSG00000040473	A330021E22Rik	5	5579278	5664239	-	5457	6073.68	5568	5588.74	6007.34	5503.31	7485.01	5576.35	5809.44	6188.22
ENSMUSG00000039126	Prune2	19	16956118	17223932	+	12512	4673.61	6121.21	6289.06	6138.57	5851.64	6029.39	5849.27	5805.61	5910.1
ENSMUSG00000060147	Serpinb6a	13	33917918	34002794	-	5409	6249.48	5673.29	5824.69	5470.15	5516.66	5771.84	5640.43	5804.4	5642.98
ENSMUSG00000020109	Dnajb12	10	59879556	59899302	+	3369	4880.79	5897.25	6068.17	6362.33	5702.52	5786.94	5649.13	5802.14	5712.86
ENSMUSG00000091747	D17H6S56E-5	17	34996736	35000958	-	3526	8386.63	4586.94	4788.02	5443.71	5936.23	5369.53	7480.49	5801.32	6262.08
ENSMUSG00000022403	St13	15	81363669	81400077	-	3457	5948.12	5807.83	5716.76	5715.62	6334.64	5895.29	5737.73	5797.08	5989.22
ENSMUSG00000028266	Lmo4	3	144188530	144205220	-	3295	5857.71	5801.15	5952.71	5575.89	5771.52	5973.44	5685.52	5796.86	5810.16
ENSMUSG00000026123	Plekhb2	1	34849976	34879580	+	7987	5735.91	5745.99	5813.4	5874.23	5503.31	5884.63	5305.01	5792.38	5564.32
ENSMUSG00000058124	H2-M10.3	17	36365004	36368417	-	1592	3832.31	5750.17	6395.74	7187.48	4932.39	5845.55	4710.11	5791.42	5162.68
ENSMUSG00000022336	Eif3e	15	43250040	43282736	-	1541	6002.11	5892.24	5643.96	5621.2	5744.81	5753.19	6303.36	5789.88	5933.78
ENSMUSG00000022365	Derl1	15	57869502	57892418	-	3145	5700.75	5861.32	5687.89	5906.32	6083.13	5810.92	5897.53	5789.07	5930.53
ENSMUSG00000028053	Ash1l	3	88965812	89079373	+	11268	6282.12	5504.49	5572.43	5789.26	5866.11	5996.53	6247.98	5787.07	6036.88
ENSMUSG00000039419	Cntnap2	6	45060061	47301369	+	7183	4594.5	6054.35	6038.05	6459.57	5905.06	5810.92	5703.71	5786.62	5806.57
ENSMUSG00000034708	Grn	11	102430315	102437048	+	3474	5724.61	5933.18	5759.43	5718.45	5699.18	4804.69	5918.1	5783.92	5473.99
ENSMUSG00000022257	Laptm4b	15	34238026	34284295	+	1897	6051.08	5784.44	5867.36	5386.12	5318.56	4851.76	5785.99	5772.25	5318.77
ENSMUSG00000061032	Rrp1	10	78400362	78413043	-	2008	5946.86	5863.82	5681.62	5588.16	5384.23	5580.01	5536	5770.11	5500.08
ENSMUSG00000021451	Sema4d	13	51701246	51793747	-	6449	4909.68	5668.28	6108.33	6373.66	5808.24	5871.31	5242.51	5764.99	5640.69
ENSMUSG00000024870	Rab1b	19	5099207	5106996	-	1835	5334.09	6009.23	5743.11	5972.41	5654.66	5746.97	5695.01	5764.71	5698.88
ENSMUSG00000027206	Cops2	2	125830304	125859139	-	3549	5897.89	5623.15	5853.56	5673.13	5800.45	5835.78	5891.99	5761.93	5842.74
ENSMUSG00000022890	Atp5j	16	84827866	84835625	-	3130	5787.39	6096.97	5681.62	5479.59	5793.77	5549.81	5947.37	5761.39	5763.65
ENSMUSG00000002028	Mll1	9	44803355	44881296	-	16670	5724.61	5479.42	5712.99	6128.19	5484.39	5779.83	5817.63	5761.3	5693.95
CUFFVRG_0194	Vmn1r37	6	66729397	66733125	+	1917	4271.79	5501.98	7442.45	5819.47	5824.94	5953.9	5816.05	5758.92	5864.96
ENSMUSG00000041415	Dicer1	12	104687742	104751952	-	9851	5846.41	5569.67	5718.01	5895	5744.81	6356.22	6020.94	5757.27	6040.65
ENSMUSG00000052516	Robo2	16	73892306	74411825	-	16516	4648.5	5619.81	6065.66	6690.88	6005.23	5257.62	5310.55	5756.21	5524.46
ENSMUSG00000021998	Lcp1	14	75131101	75230842	+	9504	6510.66	6039.31	5079.19	5382.35	6414.77	5792.27	6223.46	5752.88	6143.5
ENSMUSG00000030286	Emc3	6	113514874	113531638	-	2422	5312.75	6010.9	5986.59	5687.29	5867.23	5723.88	5807.35	5749.38	5799.48
ENSMUSG00000022781	Pak2	16	32016290	32079342	-	6795	6444.11	5624.82	5520.97	5402.17	5592.34	5627.08	6021.73	5748.02	5747.05
ENSMUSG00000037071	Scd1	19	44394451	44407709	-	4836	4497.82	5676.64	6321.69	6491.67	5798.23	4643.94	5184.76	5746.95	5208.98
ENSMUSG00000039323	Igfbp2	1	72824503	72852474	+	1847	4492.79	6143.77	6282.78	6047	6276.77	4492.07	5801.02	5741.59	5523.29
ENSMUSG00000025246	Tbl1x	X	77511013	77662983	+	7052	6042.29	5878.03	5603.8	5437.1	5761.5	5347.32	5945.79	5740.31	5684.87
ENSMUSG00000038756	Ttll6	11	96133786	96165451	+	3857	4187.66	5782.76	6142.22	6838.16	5930.66	6906.85	6229.79	5737.7	6355.76
ENSMUSG00000022197	Pdzd2	15	12357054	12592556	-	13413	5359.21	5735.97	5656.51	6184.84	6109.84	6225.67	5641.22	5734.13	5992.24
ENSMUSG00000001052	Sec24b	3	129982759	130061553	-	6020	5261.26	5708.39	5852.3	6113.08	6044.18	5916.6	5489.33	5733.76	5816.7
ENSMUSG00000024474	Ik	18	36744656	36757639	+	1996	5799.95	5758.53	5602.55	5768.49	5428.74	5461	5683.94	5732.38	5524.56
ENSMUSG00000085019	Gm12747	1	62131195	62136109	-	770	4311.98	5921.48	6493.63	6195.22	5079.29	4784.26	4232.3	5730.58	4698.62
ENSMUSG00000038702	Dsel	1	111858702	111864909	-	5754	5297.68	5471.06	6061.9	6091.37	5649.1	6175.93	5963.19	5730.5	5929.41
ENSMUSG00000026821	Ralgds	2	28513125	28553081	+	6159	5228.62	5786.94	5985.34	5887.44	5517.77	5620.86	5609.58	5722.08	5582.74
ENSMUSG00000010608	Rbm25	12	83631236	83683123	+	18784	5965.69	5587.22	5797.08	5537.18	5382	5491.2	5941.83	5721.79	5605.01
ENSMUSG00000040021	Lats1	10	7681209	7716458	+	7300	5787.39	5664.1	5677.85	5747.72	5724.77	6176.82	6157.8	5719.26	6019.8
ENSMUSG00000051663	Pcdhb1	18	37264998	37267454	+	2457	4850.66	5695.86	5852.3	6465.24	5991.87	7654.64	5918.89	5716.01	6521.8
ENSMUSG00000052539	Magi3	3	104013259	104220374	-	6773	5306.47	5652.4	5750.64	6148.02	6122.08	6256.75	5622.23	5714.38	6000.35
ENSMUSG00000076431	Sox4	13	28948919	28953713	-	4795	5128.16	6090.29	5477.04	6143.3	6629.56	6432.6	5842.95	5709.7	6301.7
ENSMUSG00000096042	Gm20782	4	156349921	156354578	+	1110	3898.86	6115.36	6700.72	6122.52	4659.73	4851.76	4488.61	5709.36	4666.7
ENSMUSG00000033499	Larp4b	13	9093905	9173086	+	4684	6302.21	5486.1	5480.81	5565.5	5442.1	5767.4	5837.41	5708.66	5682.3
ENSMUSG00000017210	Med24	11	98704591	98729435	-	6528	4992.55	5613.12	5956.47	6247.15	5258.47	5775.39	6126.94	5702.32	5720.27
ENSMUSG00000031604	Sc4mol	8	64718139	64733792	-	6144	5183.41	5786.11	6098.29	5735.44	4914.58	4946.78	4419.79	5700.81	4760.38
ENSMUSG00000038844	Kif16b	2	142617474	142901531	-	6635	5621.64	5647.39	5648.98	5883.67	5587.89	5615.53	5498.03	5700.42	5567.15
ENSMUSG00000026664	Phyh	2	4919019	4938730	+	1893	6485.54	5424.27	5482.06	5407.84	5341.94	5754.08	6281.21	5699.93	5792.41
ENSMUSG00000038648	Creb3l2	6	37327255	37442146	-	7283	6457.92	5667.44	5221.01	5438.99	6063.1	5379.29	5673.65	5696.34	5705.35
ENSMUSG00000035064	Eef2k	7	120842831	120907219	+	7166	5494.82	5582.21	5906.27	5786.42	5452.11	5738.09	5765.42	5692.43	5651.87
ENSMUSG00000034252	Senp6	9	80066903	80144953	+	7016	5979.51	5710.06	5642.71	5432.38	5643.53	5798.48	6071.57	5691.17	5837.86
ENSMUSG00000058013	Sept11	5	93093457	93174958	+	5008	5084.21	5475.24	6325.46	5878	5722.55	5133.29	5183.97	5690.73	5346.6
ENSMUSG00000031386	Hcfc1	X	73942792	73966357	-	8360	5779.86	5461.03	5716.76	5781.7	5440.98	5594.22	5779.66	5684.84	5604.95
ENSMUSG00000058076	Sdhc	1	171127165	171150603	-	3250	5546.3	6066.05	5584.98	5528.68	5679.15	5064.9	5420.51	5681.5	5388.18
ENSMUSG00000022686	B3gnt5	16	19760208	19772753	+	5197	5115.61	5113.4	5783.27	6703.15	5162.76	5269.17	6552.55	5678.86	5661.49
ENSMUSG00000052681	Rap1b	10	117814471	117845935	-	2024	6391.37	5561.31	5292.55	5416.33	5739.24	5072.01	6140.39	5665.39	5650.55
ENSMUSG00000029110	Rnf4	5	34336289	34355629	+	7287	5492.31	5569.67	5839.75	5743.94	5213.95	5494.75	5652.29	5661.42	5453.66
ENSMUSG00000017221	Psmd3	11	98682554	98695979	+	4967	5190.95	5656.58	5832.22	5960.14	5170.55	5514.29	5475.88	5659.97	5386.91
ENSMUSG00000042650	Alkbh5	11	60536381	60558512	+	5987	6311	5537.08	5622.63	5164.26	5753.71	5624.41	5793.11	5658.74	5723.74
ENSMUSG00000021610	Clptm1l	13	73604002	73620639	+	2378	6518.19	5618.14	5267.45	5229.4	6199.98	5669.71	6319.97	5658.29	6063.22
ENSMUSG00000030403	Vasp	7	19256929	19271817	-	2438	5212.29	5743.49	5931.37	5736.39	5256.24	4825.11	5303.43	5655.88	5128.26
ENSMUSG00000030583	Sipa1l3	7	29320372	29518641	-	16555	6004.62	5506.16	5443.16	5659.91	5358.63	6213.23	5433.95	5653.46	5668.61
ENSMUSG00000024862	Klc2	19	5107746	5118560	-	4134	4673.61	5606.44	5977.81	6338.73	5106	5829.57	5335.86	5649.15	5423.81
ENSMUSG00000032908	Sgpp2	1	78310346	78420286	+	3998	4153.76	5633.18	6316.67	6490.73	5430.97	5501.85	5323.99	5648.58	5418.94
CUFFVRG_0384	Vmn2r44	7	8363487	8383354	-	8818	4792.9	5546.27	5945.18	6297.18	5442.1	5936.14	4209.36	5645.38	5195.86
ENSMUSG00000026867	Gapvd1	2	34676184	34755232	-	8287	5478.49	5349.06	5768.21	5983.74	5852.76	6057.81	6015.4	5644.88	5975.32
ENSMUSG00000028763	Hspg2	4	137468769	137570630	+	14307	5768.55	5849.62	5561.13	5390.84	5695.84	3180.33	5445.03	5642.54	4773.73
ENSMUSG00000030002	Dusp11	6	85942268	85961667	-	7639	6336.12	5206.99	5411.78	5596.66	5634.63	5873.09	6576.28	5637.89	6028
ENSMUSG00000025153	Fasn	11	120805940	120824178	-	9849	5691.96	5398.36	5631.41	5819.47	5488.84	5336.67	5217.2	5635.3	5347.57
ENSMUSG00000024924	Vldlr	19	27216484	27254231	+	10068	4731.37	5721.76	5851.05	6235.82	6065.32	5816.25	5562.9	5635	5814.82
ENSMUSG00000003131	Pafah1b2	9	45965311	45984871	-	4241	5555.09	5676.64	5789.55	5509.8	5821.6	5911.27	5762.25	5632.77	5831.71
ENSMUSG00000001415	Smg5	3	88336260	88362337	+	4447	4790.39	5805.33	5967.77	5964.86	5471.03	5548.92	5764.63	5632.08	5594.86
ENSMUSG00000032580	Rbm5	9	107740371	107770996	-	15262	5747.21	5464.38	5507.16	5805.31	5878.35	5938.81	5904.65	5631.01	5907.27
ENSMUSG00000032745	Gpbp1	13	111425680	111490111	-	3905	5960.67	5557.97	5654	5343.64	5639.08	5843.78	5767.79	5629.07	5750.22
ENSMUSG00000001783	D10Wsu52e	10	85938637	85957823	-	2615	5855.2	5643.21	5482.06	5535.29	5586.77	5527.61	5584.26	5628.94	5566.21
ENSMUSG00000042675	Ypel3	7	126776955	126780514	+	1848	4509.12	6075.24	6110.84	5808.14	5610.15	5744.31	5644.38	5625.84	5666.28
ENSMUSG00000027684	Mecom	3	29951299	30548008	-	10579	5783.62	5580.53	5419.31	5714.67	5379.77	6278.95	5407.06	5624.53	5688.59
ENSMUSG00000025571	Tnrc6c	11	117654289	117763439	+	12843	5185.92	5244.6	5792.06	6244.31	5395.35	5985.88	5812.09	5616.72	5731.11
ENSMUSG00000045365	Rbm15b	9	106883985	106887000	-	3016	5113.09	5542.09	5733.07	6068.71	5896.16	6181.26	5650.71	5614.24	5909.38
ENSMUSG00000019841	Rev3l	10	39732118	39875211	+	13293	5617.87	5578.03	5841.01	5398.4	5861.66	5623.53	5744.06	5608.83	5743.08
ENSMUSG00000025860	Xiap	X	42059679	42109656	+	9262	5576.44	5608.11	5638.94	5595.71	5945.13	5776.28	5910.19	5604.8	5877.2
ENSMUSG00000022816	Fstl1	16	37776873	37836514	+	4914	5595.27	6198.09	5643.96	4980.16	6639.58	2676.77	5793.9	5604.37	5036.75
ENSMUSG00000036112	Metap2	10	93858489	93897093	-	7588	5777.34	5505.32	5728.05	5380.46	5760.39	5886.41	5814.47	5597.79	5820.42
ENSMUSG00000022016	Akap11	14	78492246	78536860	-	9419	5404.41	5422.59	5671.57	5880.83	5977.4	5728.32	5862.72	5594.85	5856.15
ENSMUSG00000026980	Ly75	2	60292103	60383303	-	6905	5198.48	5418.42	5953.96	5801.53	5162.76	6107.55	5793.11	5593.1	5687.8
ENSMUSG00000024789	Jak2	19	29251828	29313080	+	5030	5826.32	5481.93	5630.16	5419.17	5152.74	5234.53	5596.92	5589.39	5328.06
ENSMUSG00000039735	Fnbp1l	3	122538719	122619667	-	5408	5572.67	5597.25	5406.76	5770.37	5693.61	5746.97	6002.74	5586.76	5814.44
ENSMUSG00000039844	Rapgef1	2	29619720	29740978	+	7385	5218.57	5562.99	5785.78	5776.98	5434.31	5458.34	5843.74	5586.08	5578.79
ENSMUSG00000024085	Man2a1	17	64600736	64755110	+	7223	8951.68	4409.78	4382.64	4582.69	5397.58	4548.02	6929.89	5581.7	5625.17
ENSMUSG00000049122	Frmd3	4	74013442	74202214	+	6065	4491.54	5531.23	6183.64	6113.08	5899.5	5927.26	5561.32	5579.87	5796.03
ENSMUSG00000037605	Lphn3	5	81020138	81825133	+	13291	5106.82	5432.62	5601.29	6170.67	6349.11	6253.2	5624.61	5577.85	6075.64
ENSMUSG00000015749	Anp32e	3	95929246	95947390	+	3566	5712.05	5599.75	5557.37	5438.05	5456.56	5304.69	5432.37	5576.8	5397.88
ENSMUSG00000039753	Fbxl5	5	43744616	43821639	-	9788	5467.19	5550.45	5638.94	5609.88	5616.82	5661.71	5914.93	5566.62	5731.16
ENSMUSG00000041120	Nbl1	4	139082284	139092993	-	2033	5369.25	6007.56	5866.11	5022.64	5374.21	2744.27	4961.68	5566.39	4360.05
ENSMUSG00000001510	Dlx3	11	95120089	95125296	+	2637	4462.66	5231.23	6571.45	5986.57	5295.19	5325.12	5227.48	5562.98	5282.6
ENSMUSG00000017831	Rab5a	17	53479234	53507671	+	2357	5448.36	5568.84	5736.84	5481.48	5518.89	5651.95	5746.43	5558.88	5639.09
ENSMUSG00000021366	Hivep1	13	42052021	42185026	+	8753	5631.69	5573.01	5356.56	5672.19	5467.69	5349.99	5583.47	5558.36	5467.05
ENSMUSG00000040596	Pogk	1	166384622	166409863	-	8204	5016.41	5584.71	5795.82	5829.85	5691.39	6017.85	5630.93	5556.7	5780.06
ENSMUSG00000059743	Fdps	3	89093592	89101967	-	1241	4515.39	5772.74	6270.23	5667.47	5101.55	4915.7	4462.5	5556.46	4826.58
ENSMUSG00000019969	Psen1	12	83688203	83735199	+	3114	5232.38	5584.71	5685.38	5704.29	5540.03	5626.19	5720.33	5551.69	5628.85
ENSMUSG00000017291	Taok1	11	77529162	77607815	-	12421	5964.44	5431.79	5694.17	5109.5	5489.95	5869.53	5701.34	5549.97	5686.94
ENSMUSG00000091896	Ube2d2a	18	35771559	35807172	+	2483	5389.34	5582.21	5699.19	5524.91	5288.52	5309.13	5519.39	5548.91	5372.35
ENSMUSG00000025437	Usp33	3	152346478	152393612	+	5950	5194.71	5599.75	5434.37	5963.92	5998.55	6201.69	5675.24	5548.19	5958.49
ENSMUSG00000029050	Ski	4	155154075	155222592	-	5562	5357.95	5500.31	5701.7	5626.87	5557.84	5008.95	5592.96	5546.71	5386.58
ENSMUSG00000003380	Rabac1	7	24969750	24972728	-	875	5680.66	5540.42	5482.06	5463.54	5535.58	5224.76	6058.12	5541.67	5606.15
ENSMUSG00000056579	Tug1	11	3639785	3649673	-	8325	5735.91	5431.79	5707.97	5274.72	5506.65	5465.44	5701.34	5537.6	5557.81
ENSMUSG00000052914	Cyp2j6	4	96516138	96553661	-	3605	5116.86	5601.43	5691.66	5739.22	5316.34	5881.08	5964.77	5537.29	5720.73
ENSMUSG00000011752	Pgam1	19	41911871	41918664	+	1831	4659.8	5786.94	5838.5	5857.23	5516.66	5427.25	4892.85	5535.62	5278.92
ENSMUSG00000061136	Prpf40a	2	53134704	53191284	-	10273	5855.2	5313.12	5415.54	5557.01	5413.16	5777.17	5724.28	5535.22	5638.2
ENSMUSG00000020070	Rufy2	10	62980223	63017210	+	8108	4720.07	5503.65	6055.62	5850.62	5417.61	5822.46	5580.31	5532.49	5606.79
ENSMUSG00000037270	4932438A13Rik	3	36863106	37053033	+	26985	5481.01	5267.16	5517.2	5852.51	5635.74	5947.69	5914.14	5529.47	5832.52
ENSMUSG00000028657	Ppt1	4	122836242	122859175	+	3674	5199.74	5406.72	5794.57	5707.12	5464.35	5142.17	5008.35	5527.04	5204.96
ENSMUSG00000029470	P2rx4	5	122707584	122729738	+	3309	6481.78	5301.42	5271.21	5044.36	5727	5940.58	5945.79	5524.69	5871.12
ENSMUSG00000030374	Strn4	7	16815889	16840931	+	7825	4929.77	5520.37	5807.12	5821.36	5368.65	5258.51	5293.14	5519.65	5306.77
ENSMUSG00000076281	Gm24270	9	56223715	56223771	-	57	13808.6	6913.41	1046.71	308.723	586.5	705.161	532.399	5519.37	608.02
ENSMUSG00000006301	Tmbim1	1	74288247	74305622	-	12659	5362.97	5437.64	5799.59	5468.26	5085.97	4820.67	5611.16	5517.11	5172.6
ENSMUSG00000048833	Slc39a9	12	80644215	80683341	+	5229	6403.92	5213.68	5431.86	5018.87	5732.56	5857.99	6295.45	5517.08	5962
ENSMUSG00000032849	Abcc4	14	118482692	118706219	-	5729	5424.5	5748.5	5159.51	5722.22	5654.66	5802.92	5723.49	5513.69	5727.03
ENSMUSG00000002102	Psmc3	2	91054009	91066369	+	2607	5332.84	5597.25	5464.49	5659.91	5356.4	5159.93	5473.51	5513.62	5329.95
ENSMUSG00000074238	Ap1ar	3	127807264	127837492	-	2391	5197.22	5649.06	5835.99	5368.18	5620.16	5770.06	5474.3	5512.61	5621.51
ENSMUSG00000026116	Tmem131	1	36792191	36939527	-	6546	5821.29	5450.17	5285.02	5483.37	5813.81	5853.55	5651.5	5509.96	5772.95
ENSMUSG00000041560	Gltscr2	7	15937838	15946108	-	1555	5730.88	5552.12	5528.5	5218.07	5142.73	5307.36	5989.3	5507.39	5479.79
ENSMUSG00000075232	Amd1	10	40287458	40302188	-	3206	5463.43	5754.35	5578.7	5228.46	5446.55	5698.13	5299.47	5506.23	5481.38
ENSMUSG00000054619	Mettl7a1	15	100304817	100314348	+	1883	8102.85	5205.32	3698.63	5015.09	5077.06	7193.71	5877.75	5505.47	6049.51
ENSMUSG00000037736	Limch1	5	66745835	67057159	+	7411	5130.67	5395.02	5684.13	5810.03	5661.34	5619.97	5884.87	5504.96	5722.06
ENSMUSG00000001467	Cyp51	5	4081145	4104746	-	4286	4924.74	5773.57	5710.48	5604.21	5140.5	4847.32	4688.75	5503.25	4892.19
ENSMUSG00000027782	Kpna4	3	69067149	69127113	-	8940	5524.95	5451.01	5507.16	5518.3	5110.45	5179.47	5461.64	5500.36	5250.52
ENSMUSG00000027957	Slc35a3	3	116669469	116712831	-	10173	5596.53	5315.63	5498.38	5582.5	5267.37	6310.92	5555.78	5498.26	5711.36
ENSMUSG00000000385	Tmprss2	16	97564684	97611195	-	3159	6146.51	5475.24	4992.59	5377.63	5365.31	6741.66	5511.48	5497.99	5872.82
ENSMUSG00000026977	March7	2	60209887	60250676	+	10391	5439.57	5439.31	5528.5	5582.5	5448.77	6116.43	6033.6	5497.47	5866.27
ENSMUSG00000028926	Cdk14	5	4803391	5420312	-	15344	5415.71	5493.63	5602.55	5474.87	5432.08	5194.57	5673.65	5496.69	5433.43
ENSMUSG00000038773	Kdm3b	18	34777008	34839370	+	7112	5169.6	5571.34	5518.46	5720.34	5463.24	5574.68	5502.78	5494.93	5513.57
ENSMUSG00000062014	Gmfb	14	46808149	46822242	-	4446	5576.44	5491.95	5456.96	5452.21	5709.19	5738.09	5627.77	5494.39	5691.69
ENSMUSG00000033287	Kctd17	15	78428564	78438909	+	2134	4362.2	5496.13	6124.65	5987.52	5012.52	5564.91	4864.37	5492.63	5147.27
ENSMUSG00000031565	Fgfr1	8	25513654	25575714	+	8120	5712.05	5308.11	5571.17	5372.91	5389.79	3994.73	5778.08	5491.06	5054.2
ENSMUSG00000073481	Marc2	1	184813068	184846451	-	6629	5320.28	5398.36	5697.93	5540.01	5518.89	5124.41	5519.39	5489.15	5387.56
ENSMUSG00000038965	Ube2l3	16	17152013	17202649	-	5599	5134.44	5579.7	5823.44	5417.28	5186.13	5459.22	5241.72	5488.71	5295.69
ENSMUSG00000036985	Zdhhc9	X	48171969	48208878	-	6733	5000.08	5608.95	5588.74	5750.55	5603.47	5489.42	5558.95	5487.08	5550.61
ENSMUSG00000049550	Clip1	5	123577795	123684618	-	9801	6509.4	5157.69	5140.69	5129.33	5085.97	5591.55	5876.96	5484.28	5518.16
ENSMUSG00000021782	Dlg5	14	24133953	24245920	-	8491	5450.87	5603.93	5406.76	5472.98	5634.63	6016.07	5765.42	5483.64	5805.37
ENSMUSG00000016664	Pacsin2	15	83375607	83464606	-	3885	5283.87	5509.5	5650.24	5489.03	5513.32	5201.67	5786.78	5483.16	5500.59
ENSMUSG00000031488	Rab11fip1	8	27138773	27174646	-	7965	5601.55	5277.19	5259.92	5792.09	5358.63	5969.89	5181.6	5482.69	5503.37
ENSMUSG00000028556	Dock7	4	98936665	99120915	-	8115	5599.04	5427.61	5562.39	5339.86	5821.6	5802.92	6252.73	5482.22	5959.08
ENSMUSG00000020128	Vps54	11	21239281	21321136	+	7515	5588.99	5725.1	5449.43	5163.31	5556.73	5837.56	5861.14	5481.71	5751.81
ENSMUSG00000038481	Cdk19	10	40349308	40483818	+	5807	5131.93	5697.53	5567.41	5516.41	5100.44	5382.85	5842.15	5478.32	5441.81
ENSMUSG00000035248	Zcchc6	13	59771879	59823147	-	5551	5148.25	5550.45	5646.47	5561.73	5343.05	5283.38	5378.58	5476.73	5335
ENSMUSG00000025968	Ndufs1	1	63143596	63176822	-	3667	5487.28	5544.6	5474.53	5378.57	5245.11	5375.74	5152.33	5471.25	5257.73
ENSMUSG00000035199	Arl6ip5	6	97210689	97233315	+	1442	5582.72	5587.22	5178.34	5507.91	5402.03	5149.27	5447.4	5464.05	5332.9
ENSMUSG00000027247	Arhgap1	2	91649860	91672326	+	4275	5394.36	5395.02	5508.42	5555.12	5014.74	5103.09	5065.31	5463.23	5061.05
ENSMUSG00000022043	Trim35	14	66297031	66311424	+	4045	4289.37	5650.73	5908.78	6002.62	5412.05	5595.99	5290.77	5462.88	5432.94
ENSMUSG00000063659	Zbtb18	1	177444661	177450760	+	5102	5532.49	5243.76	5528.5	5542.84	5768.18	6231.88	6177.57	5461.9	6059.21
ENSMUSG00000075595	Zfp652	11	95712673	95835115	+	15444	5567.65	5472.73	5578.7	5226.57	5572.31	5802.92	6030.43	5461.41	5801.89
ENSMUSG00000027540	Ptpn1	2	167932057	167979385	+	5533	5315.26	5189.45	5490.85	5844.01	5131.6	4987.64	4927.66	5459.89	5015.63
ENSMUSG00000020462	Ccdc104	11	29221532	29247409	-	2744	5123.14	5650.73	5729.31	5334.2	5281.84	6211.46	5267.83	5459.34	5587.04
ENSMUSG00000024150	Mcfd2	17	87254658	87265935	-	2612	6082.47	5437.64	5131.9	5185.03	6112.06	5127.07	6562.83	5459.26	5933.99
ENSMUSG00000001280	Sp1	15	102406143	102436404	+	8325	5985.79	5421.76	5259.92	5153.87	5299.65	5487.64	5624.61	5455.33	5470.63
ENSMUSG00000037119	D15Ertd621e	15	58415468	58457801	+	5621	5823.8	5376.63	5355.3	5237.9	5350.84	5480.54	5576.35	5448.41	5469.24
ENSMUSG00000022956	Atp5o	16	91684398	91931687	-	2259	5287.63	5741.82	5431.86	5327.59	5265.15	5202.56	5192.67	5447.22	5220.13
ENSMUSG00000021395	Spin1	13	51100880	51152546	+	4434	5118.12	5504.49	5632.67	5526.79	5429.85	5332.22	5637.26	5445.52	5466.45
ENSMUSG00000013662	Atad1	19	32672563	32712298	-	2813	5984.53	5208.67	5246.11	5340.81	5422.06	5644.84	5530.47	5445.03	5532.46
ENSMUSG00000032289	Thsd4	9	59966931	60522046	-	13986	5744.7	6076.92	5018.95	4937.67	6226.69	2501.81	6061.28	5444.56	4929.93
ENSMUSG00000000957	Mmp14	14	54431604	54441258	+	2597	5772.32	5632.35	5254.9	5114.22	6228.92	4218.53	5586.63	5443.45	5344.7
ENSMUSG00000018199	Trove2	1	143750790	143777068	-	9541	5582.72	5207.83	5536.03	5438.05	5474.37	5955.68	5808.14	5441.16	5746.06
ENSMUSG00000028868	Wasf2	4	133130505	133199756	+	6258	5533.74	5376.63	5413.03	5411.61	5673.58	5377.52	5600.08	5433.76	5550.39
ENSMUSG00000020362	Cnot6	11	49671503	49712723	-	6610	5654.29	5213.68	5489.59	5365.35	5271.82	5634.18	5464.81	5430.73	5456.94
ENSMUSG00000087035	BC052486	2	151679361	151686339	-	2219	4201.48	5831.23	5962.75	5718.45	5494.4	6402.4	5032.08	5428.48	5642.96
ENSMUSG00000034075	Zdhhc5	2	84687970	84715180	-	5047	5881.57	5198.64	5302.59	5329.48	5334.15	5369.53	5601.66	5428.07	5435.11
ENSMUSG00000026483	Fam129a	1	151571186	151721939	+	7380	5291.4	5771.9	5099.27	5548.51	5612.37	5403.27	5370.67	5427.77	5462.1
ENSMUSG00000036698	Ago2	15	73098592	73184840	-	10957	5385.57	5144.32	5126.88	6051.72	5564.52	5991.2	5362.76	5427.12	5639.49
ENSMUSG00000061603	Akap6	12	52699383	53151015	+	10263	4990.04	5104.21	5518.46	6095.15	5537.81	5560.47	5439.49	5426.96	5512.59
ENSMUSG00000037608	Bclaf1	10	20312469	20342501	+	5454	6405.18	5160.2	5247.37	4892.36	5393.13	5738.98	5990.88	5426.28	5707.66
ENSMUSG00000027822	Slc33a1	3	63933507	63964768	-	3548	5503.61	5391.68	5463.24	5317.2	5980.74	5693.69	5873.8	5418.93	5849.41
ENSMUSG00000024283	Wac	18	7868832	7973547	+	5962	5339.11	5372.46	5474.53	5480.53	5528.9	5481.43	5820	5416.66	5610.11
ENSMUSG00000068739	Sars	3	108424865	108445209	-	3653	5067.89	5534.57	5451.94	5607.04	5305.21	5328.67	5678.4	5415.36	5437.43
ENSMUSG00000036646	Man1b1	2	25332338	25352212	+	5391	5007.62	5418.42	5642.71	5590.05	5484.39	5634.18	5491.7	5414.7	5536.76
ENSMUSG00000041720	Pi4ka	16	17280351	17406314	-	11257	5159.55	5387.5	5578.7	5518.3	5300.76	5562.25	5372.25	5411.01	5411.75
ENSMUSG00000054604	Cggbp1	16	64851996	64859507	+	4522	5939.33	5293.9	5290.04	5115.16	5534.47	5192.79	5288.4	5409.61	5338.55
ENSMUSG00000019961	Tmpo	10	91147571	91171582	-	6478	5576.44	5469.39	5341.5	5246.39	5550.05	5863.32	5933.92	5408.43	5782.43
ENSMUSG00000027298	Tyro3	2	119797733	119818104	+	6198	4947.35	5438.47	5469.51	5771.32	5290.74	6234.55	4991.74	5406.66	5505.68
ENSMUSG00000023118	Sympk	7	19024377	19054618	+	7777	5090.49	5482.76	5507.16	5544.73	5535.58	5473.43	5245.68	5406.29	5418.23
ENSMUSG00000029775	Klhdc10	6	30401868	30455179	+	8443	5453.38	5445.99	5207.21	5517.35	5100.44	5868.64	5548.66	5405.98	5505.91
ENSMUSG00000029622	Arpc1b	5	145114215	145130705	+	5103	5630.43	5504.49	5247.37	5236.95	5741.47	4664.36	5453.73	5404.81	5286.52
ENSMUSG00000044600	Smim7	8	72565188	72571088	-	3266	5768.55	5097.52	5130.65	5620.26	5527.79	5218.55	5258.33	5404.25	5334.89
ENSMUSG00000044147	Arf6	12	69372150	69375979	+	3730	6342.4	5136.8	5076.68	5057.57	5504.42	5431.69	5560.53	5403.36	5498.88
ENSMUSG00000006676	Usp19	9	108490676	108502333	+	5212	5821.29	5390	5199.68	5184.08	5501.08	5797.6	5808.93	5398.76	5702.53
ENSMUSG00000024109	Nrxn1	17	90033644	91092805	-	17744	4226.59	5636.52	5746.88	5979.97	5429.85	6413.95	6179.16	5397.49	6007.65
ENSMUSG00000040412	5330417C22Rik	3	108455694	108536526	-	6294	7173.65	4837.63	4764.17	4804.55	5889.48	6445.92	6888.76	5395	6408.05
ENSMUSG00000061527	Krt5	15	101707070	101712891	-	2190	6724.12	4791.67	4524.46	5521.13	4452.73	5635.07	6456.04	5390.35	5514.61
ENSMUSG00000048756	Foxo3	10	42181841	42276755	-	7571	5885.33	5385.83	5167.04	5122.72	5197.26	4799.36	5577.93	5390.23	5191.52
ENSMUSG00000028228	Cpne3	4	19519254	19570108	-	7131	5752.23	5304.77	5485.83	5002.82	5395.35	5706.12	5920.47	5386.41	5673.98
ENSMUSG00000031446	Cul4a	8	13105621	13147940	+	6408	5141.97	5447.66	5380.4	5560.78	5520	5333.11	5490.12	5382.71	5447.74
ENSMUSG00000042726	Trafd1	5	121371725	121385632	-	4486	4796.66	5392.51	5720.52	5612.71	5240.66	4904.15	5577.14	5380.6	5240.65
ENSMUSG00000028645	Slc2a1	4	119108711	119137330	+	2853	5249.96	5273.01	5917.56	5080.23	4738.74	5126.18	5130.18	5380.19	4998.37
ENSMUSG00000047747	Rnf150	8	82863356	83091271	+	9685	4633.43	5054.9	5109.31	6716.37	6261.19	5945.91	5046.32	5378.5	5751.14
ENSMUSG00000006476	Nsmf	2	25054355	25062881	+	4896	4463.91	5419.25	5792.06	5837.41	5217.29	5389.95	5356.43	5378.16	5321.22
ENSMUSG00000036503	Rnf13	3	57736066	57835233	+	2676	5551.32	5406.72	5441.9	5109.5	5319.68	5415.71	5606.41	5377.36	5447.27
ENSMUSG00000035722	Abca7	10	79996494	80015572	+	6752	3918.95	5436.8	5841.01	6310.4	5107.11	5283.38	4971.17	5376.79	5120.55
ENSMUSG00000091996	BC049352	9	45182007	45250020	+	2404	4087.21	5666.61	5956.47	5793.98	5277.39	6210.57	5302.64	5376.07	5596.86
ENSMUSG00000019734	Tmc4	7	3665790	3677524	-	3859	5885.33	5220.37	5276.23	5112.33	4914.58	5199.01	4832.73	5373.57	4982.11
ENSMUSG00000022517	Mgrn1	16	4886100	4938296	+	3293	4961.16	5558.81	5527.24	5432.38	5225.08	4932.57	5379.37	5369.9	5179.01
ENSMUSG00000023015	Racgap1	15	99620496	99651656	-	7079	4015.64	5654.07	6070.68	5729.78	5462.13	5584.45	4966.42	5367.54	5337.67
ENSMUSG00000026103	Gls	1	52163448	52233232	-	15057	5154.53	5157.69	5527.24	5619.32	5150.52	5400.61	5611.95	5364.7	5387.69
ENSMUSG00000046402	Rbp1	9	98422961	98446551	+	2628	5656.8	5881.37	4835.71	5074.57	6522.73	4939.68	6038.34	5362.11	5833.58
ENSMUSG00000040152	Thbs1	2	118111876	118127133	+	6073	6741.7	6053.52	4914.78	3719.78	7282.84	4164.36	11741.3	5357.44	7729.49
ENSMUSG00000066568	Lsm14a	7	34344646	34389540	-	3104	5390.6	5376.63	5392.95	5256.78	5452.11	5281.6	5541.54	5354.24	5425.09
ENSMUSG00000026031	Cflar	1	58711508	58758884	+	9478	5707.03	5318.97	5290.04	5095.34	5861.66	5189.24	5634.89	5352.84	5561.93
ENSMUSG00000022263	Trio	15	27730652	28025848	-	11494	5364.23	5169.39	5243.6	5625.93	5404.26	5273.61	5367.5	5350.79	5348.46
ENSMUSG00000025607	Copg2	6	30747554	30896794	-	4477	4853.17	5517.02	5522.22	5506.02	5167.21	5381.07	4880.99	5349.61	5143.09
ENSMUSG00000020311	Erlec1	11	30930774	30954335	-	3260	5188.43	5164.38	5480.81	5561.73	5033.66	5392.62	5244.89	5348.84	5223.72
ENSMUSG00000034297	Med13	11	86267033	86357602	-	10840	5636.71	4997.24	5637.69	5115.16	5729.23	5838.45	5865.89	5346.7	5811.19
ENSMUSG00000052852	Reep1	6	71707561	71810710	+	3924	4349.65	5270.5	5965.26	5795.86	4989.15	6431.71	6650.64	5345.32	6023.83
ENSMUSG00000034850	Tmem127	2	127247908	127261107	+	4811	5321.54	5257.13	5401.74	5399.34	5302.98	4979.64	5307.38	5344.94	5196.67
ENSMUSG00000024483	Ankhd1	18	36559987	36665917	+	9845	5479.75	5306.44	5168.3	5415.39	5288.52	5611.09	5480.63	5342.47	5460.08
ENSMUSG00000066150	Slc31a1	4	62360727	62391769	+	4280	6185.44	5089.17	4909.76	5185.03	5198.37	5948.57	5660.2	5342.35	5602.38
ENSMUSG00000051403	Ppp1r37	7	19530967	19562398	-	2971	4982.5	5384.99	5610.08	5390.84	5306.32	5241.64	5385.7	5342.1	5311.22
ENSMUSG00000062234	Gak	5	108569411	108629739	-	5938	5454.64	5271.34	5154.49	5487.14	5098.21	5135.06	5530.47	5341.9	5254.58
ENSMUSG00000070436	Serpinh1	7	99345375	99353230	-	2435	5631.69	5578.86	5277.49	4879.14	7052.47	3323.32	5161.82	5341.79	5179.2
ENSMUSG00000050578	Mmp13	9	7272514	7283333	+	2675	7835.39	6003.38	4367.58	3157.09	7694.61	5105.76	10555.4	5340.86	7785.27
ENSMUSG00000038372	Gmds	13	31819579	32338712	-	3323	4613.34	5424.27	5559.88	5765.65	5044.79	4963.66	5045.53	5340.78	5017.99
ENSMUSG00000028042	Zbtb7b	3	89377644	89394776	-	5591	4848.15	5407.55	5325.18	5773.21	5662.45	5475.21	4968.8	5338.52	5368.82
ENSMUSG00000000631	Myo18a	11	77763246	77865980	+	14864	5252.47	5413.4	5362.83	5312.48	4989.15	5064.01	5379.37	5335.3	5144.18
ENSMUSG00000066152	Slc31a2	4	62262562	62298411	+	2033	5178.39	5293.07	5553.6	5310.59	5285.18	4948.56	5710.04	5333.91	5314.59
ENSMUSG00000044477	Zfand3	17	30005087	30210019	+	2616	4821.78	5492.79	5436.88	5582.5	5311.89	5082.67	5146.79	5333.49	5180.45
ENSMUSG00000038369	Ncoa6	2	155390656	155473894	-	9744	4961.16	5353.23	5479.55	5520.19	5143.84	5314.46	5395.19	5328.53	5284.5
ENSMUSG00000026603	Smyd2	1	189880492	189922363	-	2717	4144.97	5315.63	6120.88	5726	5021.42	5110.2	4754.41	5326.87	4962.01
ENSMUSG00000072825	Cep170b	12	112722174	112746591	+	6642	5823.8	5018.97	5254.9	5209.57	4643.03	5342.88	5722.7	5326.81	5236.2
ENSMUSG00000021936	Mapk8	14	33377898	33447158	-	9255	4433.78	5334.85	5879.91	5633.48	5009.18	5679.48	5362.76	5320.5	5350.47
ENSMUSG00000032612	Usp4	9	108347831	108392529	+	3668	5275.08	5207.83	5537.28	5258.67	5180.56	5283.38	5456.9	5319.71	5306.95
ENSMUSG00000031166	Wdr13	X	8123301	8132892	-	5277	5167.09	5206.16	5431.86	5463.54	5382	5670.6	5687.89	5317.16	5580.16
ENSMUSG00000017897	Eya2	2	165595032	165771727	+	2963	5853.94	5372.46	4892.19	5144.43	5325.24	5540.04	5085.88	5315.75	5317.05
ENSMUSG00000025241	Fyco1	9	123789510	123851899	-	8058	5577.69	5440.14	5017.69	5214.3	5054.81	4238.96	5570.81	5312.46	4954.86
ENSMUSG00000044627	Swi5	2	32278816	32288075	-	2234	5766.04	5473.57	5320.16	4680.88	5398.69	5675.92	5479.05	5310.16	5517.89
ENSMUSG00000039959	Hip1	5	135406523	135545122	-	7850	4476.47	5132.62	5960.24	5666.52	5212.84	4652.82	5308.17	5308.96	5057.94
ENSMUSG00000059714	Flot1	17	35823230	35832791	+	2893	4448.84	5359.08	5582.47	5840.24	4723.16	4786.04	5131.76	5307.66	4880.32
ENSMUSG00000031791	Tmem38a	8	72572103	72587282	+	2094	4878.28	5242.09	5408.01	5695.79	5367.53	5151.05	4740.17	5306.04	5086.25
ENSMUSG00000013593	Ndufs2	1	171234853	171247122	-	2142	5160.81	5493.63	5338.99	5230.35	5197.26	5081.78	5269.41	5305.94	5182.81
ENSMUSG00000022261	Sdc2	15	32920723	33034730	+	3322	4784.11	5447.66	5696.68	5288.88	5536.69	4594.2	5587.43	5304.33	5239.44
ENSMUSG00000052085	Dock8	19	24999529	25202432	+	7810	4946.09	5449.34	5410.52	5405	5830.5	5229.2	5843.74	5302.74	5634.48
ENSMUSG00000024998	Plce1	19	38481109	38785030	+	15998	5026.45	5275.52	5586.23	5320.04	5311.89	4241.62	5381.74	5302.06	4978.42
ENSMUSG00000051367	Six1	12	73036929	73053887	-	8721	6234.41	5253.79	4973.77	4738.47	5704.74	5208.78	5854.81	5300.11	5589.44
ENSMUSG00000040697	Dnajc16	4	141760189	141790931	-	6510	4702.49	5159.36	5581.21	5756.21	5154.97	5671.48	5154.7	5299.82	5327.05
ENSMUSG00000041417	Pik3r1	13	101680761	101768217	-	7380	6553.35	5089.17	5064.13	4481.67	6024.14	5115.53	5899.9	5297.08	5679.86
ENSMUSG00000053580	Tanc2	11	105589986	105929304	+	16494	4917.21	5177.75	5364.09	5727.89	5442.1	5796.71	5339.02	5296.73	5525.94
ENSMUSG00000026478	Lamc1	1	153218922	153332786	-	8272	5302.7	5541.26	5189.64	5149.15	5507.76	3480.51	5489.33	5295.69	4825.87
ENSMUSG00000029364	Wsb2	5	117357304	117378601	+	5857	4851.91	5339.86	5562.39	5425.78	5023.65	4872.18	5248.84	5294.98	5048.22
ENSMUSG00000004113	Cacna1b	2	24603887	24763152	-	9942	4011.87	5318.97	5651.49	6183.89	5752.6	6035.61	5418.13	5291.56	5735.45
ENSMUSG00000040548	Tex2	11	106502147	106613423	-	5576	5126.91	5266.33	5179.59	5569.28	5404.26	5505.41	5206.91	5285.53	5372.19
ENSMUSG00000032279	Idh3a	9	54586511	54604661	+	2403	5455.89	5325.66	5306.35	5053.8	4963.55	5257.62	5015.47	5285.43	5078.88
ENSMUSG00000062762	Ei24	9	36779159	36797393	-	2285	5050.31	5380.81	5328.95	5362.52	5461.02	5233.64	5398.36	5280.65	5364.34
ENSMUSG00000025354	Dnajc14	10	128805676	128819446	+	4229	5307.72	5259.64	5342.75	5201.08	5326.35	5209.67	5392.82	5277.8	5309.61
ENSMUSG00000027365	Trpm7	2	126791565	126876230	-	11315	5568.9	5171.06	5248.62	5114.22	5291.85	5738.09	6066.03	5275.7	5698.66
ENSMUSG00000040929	Rfx3	19	27761721	28011166	-	11034	5103.05	5385.83	5483.32	5119.88	5370.87	6406.84	5165.78	5273.02	5647.83
ENSMUSG00000024169	Ift140	17	25016091	25099495	+	7572	4632.17	5199.47	5330.2	5928.04	5092.65	5787.83	4874.66	5272.47	5251.71
ENSMUSG00000000078	Klf6	13	5861489	5870393	+	4217	5611.6	5451.01	4746.6	5272.83	7812.58	8231.91	7555.64	5270.51	7866.71
ENSMUSG00000024735	Prpf19	19	10888156	10909559	+	6352	5351.67	5110.89	5372.87	5233.18	4856.71	5336.67	5110.4	5267.15	5101.26
ENSMUSG00000024121	Atp6v0c	17	24163866	24169702	-	3384	5079.19	5248.78	4916.03	5808.14	5081.52	4797.58	5183.18	5263.04	5020.76
ENSMUSG00000021196	Pfkp	13	6579768	6648777	-	9395	4987.53	4909.5	5454.45	5698.62	4186.74	4614.63	4339.89	5262.52	4380.42
ENSMUSG00000033916	Chmp2a	7	13032006	13034777	-	927	5204.76	5437.64	5351.54	5054.74	4947.97	5151.05	5276.53	5262.17	5125.18
ENSMUSG00000009090	Ap1b1	11	4986824	5042791	+	4957	4645.98	5340.7	5371.62	5675.96	5192.81	5554.25	4894.44	5258.57	5213.83
ENSMUSG00000029430	Ran	5	129020069	129024323	+	2646	5180.9	5311.45	5396.72	5134.99	5129.37	5373.08	4855.67	5256.02	5119.37
CUFFVRG_0420	Vmn1r71	7	10744452	10754307	-	5892	3767.01	5223.71	6149.75	5882.72	4728.73	5556.92	5192.67	5255.8	5159.44
ENSMUSG00000040969	Arhgef38	3	133112278	133234949	-	8210	5135.7	5251.28	5297.57	5292.66	5708.08	6600.45	5437.91	5244.3	5915.48
ENSMUSG00000008575	Nfib	4	82290173	82705750	-	14957	6619.9	5024.82	4836.97	4483.56	5454.34	5385.51	5784.41	5241.31	5541.42
ENSMUSG00000074656	Eif2s2	2	154871410	154892935	-	6755	5241.17	5291.4	5357.81	5073.62	5216.18	5230.98	5618.28	5241	5355.14
[truncated: 36,386 more rows]

## Sheet: DE analysis
ID	gene	chr	start	end	strand	length	baseMean	log2FoldChange	lfcSE	stat	pvalue	padj
ENSMUSG00000034765	Dusp5	19	53529109	53542431	+	2473	358.258	0.947492	0.0973043	9.73741	2.08809e-22	3.19541e-18
ENSMUSG00000052684	Jun	4	95049034	95052222	-	3189	6198.14	0.576724	0.0674718	8.54764	1.25633e-17	9.6128e-14
ENSMUSG00000090698	Apold1	6	134982001	134986836	+	3284	229.545	0.970397	0.117663	8.24727	1.62052e-16	8.26629e-13
ENSMUSG00000023034	Nr4a1	15	101266846	101274792	+	2474	2214.48	0.919376	0.116303	7.90501	2.67913e-15	1.02497e-11
ENSMUSG00000061517	Sox21	14	118233232	118237030	-	3799	2916.84	0.466441	0.0602995	7.73541	1.03071e-14	3.15459e-11
ENSMUSG00000038894	Irs2	8	10986980	11008458	-	4024	1779.39	0.707477	0.0965979	7.32394	2.4079e-13	5.26401e-10
ENSMUSG00000000078	Klf6	13	5861489	5870393	+	4217	6383.17	0.519682	0.0709441	7.32523	2.38487e-13	5.26401e-10
ENSMUSG00000071637	Cebpd	16	15887286	15888466	+	1180	1913.35	0.761783	0.106144	7.17689	7.13166e-13	1.3642e-09
ENSMUSG00000019970	Sgk1	10	21882184	21999903	+	4903	5493	0.732994	0.106921	6.85548	7.10757e-12	1.20852e-08
ENSMUSG00000024190	Dusp1	17	26505590	26508519	-	2697	2552.13	0.805519	0.117961	6.82868	8.56987e-12	1.31145e-08
ENSMUSG00000026064	Ptp4a1	1	30940303	30949770	-	5761	5334.28	0.346744	0.0524389	6.61233	3.78318e-11	5.26309e-08
ENSMUSG00000026819	Slc25a25	2	32414487	32451445	-	4632	2207.23	0.36226	0.0550978	6.57484	4.87041e-11	6.21099e-08
ENSMUSG00000036915	Kirrel2	7	30447534	30457690	-	3939	13905	-0.521701	0.0815604	-6.3965	1.58982e-10	1.87146e-07
ENSMUSG00000051022	Hs3st1	5	39613935	39755475	-	2230	2718.69	0.425689	0.0680782	6.25294	4.02796e-10	4.40285e-07
ENSMUSG00000026628	Atf3	1	191170296	191183340	-	1984	1165.85	0.722723	0.117973	6.12616	9.00261e-10	9.18446e-07
CUFFVRG_0434	Vmn2r55	7	12651706	12684991	-	2346	1310.55	-0.520092	0.0863025	-6.02638	1.67672e-09	1.60368e-06
ENSMUSG00000035818	Plekhs1	19	56461637	56486729	+	2388	1311.6	0.531647	0.088787	5.9879	2.12572e-09	1.91352e-06
ENSMUSG00000028341	Nr4a3	4	48045153	48086447	+	5987	931.512	0.665233	0.117727	5.65066	1.59833e-08	1.35885e-05
ENSMUSG00000022893	Adamts1	16	85793827	85803113	-	5302	1982.5	0.640146	0.114773	5.57747	2.44039e-08	1.96555e-05
ENSMUSG00000074575	Kcng1	2	168260117	168281736	-	4508	654.846	-0.588323	0.10617	-5.54134	3.00161e-08	2.2905e-05
ENSMUSG00000026358	Rgs1	1	144243972	144249242	-	3830	81.5744	0.644886	0.116547	5.53327	3.14321e-08	2.2905e-05
ENSMUSG00000024042	Sik1	17	31844248	31855792	-	4511	2440.47	0.616935	0.113645	5.42863	5.67875e-08	3.95009e-05
ENSMUSG00000045664	Cdc42ep2	19	5917556	5924816	-	1491	840.299	-0.399863	0.0744742	-5.36915	7.91065e-08	5.26334e-05
ENSMUSG00000044162	Tnip3	6	65590398	65634040	+	3891	457.638	-0.613576	0.114459	-5.36068	8.29091e-08	5.28649e-05
ENSMUSG00000026826	Nr4a2	2	57106830	57124003	-	4059	640.365	0.626003	0.117464	5.32931	9.8589e-08	6.03483e-05
ENSMUSG00000021365	Nedd9	13	41309916	41487320	-	4712	5750.62	0.478314	0.0899789	5.31585	1.0616e-07	6.24832e-05
CUFFVRG_0437	Vmn1r87	7	13130867	13140197	-	7162	504.709	0.609837	0.114913	5.30695	1.11476e-07	6.31822e-05
ENSMUSG00000031377	Bmx	X	164192842	164258193	-	3092	2864.36	-0.38598	0.0731267	-5.27824	1.30432e-07	7.1286e-05
ENSMUSG00000028195	Cyr61	3	145646971	145649985	-	2028	4666.21	0.603995	0.1151	5.24755	1.54132e-07	8.1334e-05
ENSMUSG00000044103	Il1f9	2	24186476	24193568	+	1648	131.067	-0.605544	0.115568	-5.23974	1.60806e-07	8.20273e-05
ENSMUSG00000001123	Lgals9	11	78962974	78984946	-	2137	4218.82	-0.275307	0.0532944	-5.16578	2.39436e-07	0.000118197
CUFFVRG_0189	Vmn1r19	6	57403780	57405880	+	2101	70.1258	0.572212	0.114613	4.99256	5.95836e-07	0.00028494
ENSMUSG00000074794	Arrdc3	13	80883384	80896035	+	6259	5537.53	0.52724	0.10947	4.81629	1.46251e-06	0.000678206
ENSMUSG00000031285	Dcx	X	143855842	143933311	-	12647	3349.76	0.467164	0.0975404	4.78944	1.67246e-06	0.000752755
ENSMUSG00000024087	Cyp1b1	17	79706953	79715041	-	5128	1047.28	-0.486142	0.103333	-4.7046	2.54366e-06	0.00111216
ENSMUSG00000036904	Fzd8	18	9212856	9216201	+	3346	2274.89	-0.317097	0.0684774	-4.63068	3.64463e-06	0.00154927
ENSMUSG00000029178	Klf3	5	64803523	64830129	+	2479	2551.12	0.302566	0.0658827	4.5925	4.37971e-06	0.00181143
ENSMUSG00000039616	Mocos	18	24653691	24701556	+	2884	877.89	-0.284834	0.0631745	-4.50869	6.52293e-06	0.00262685
ENSMUSG00000073125	Xlr3b	X	73192207	73202930	+	3780	137.276	-0.507511	0.113133	-4.48597	7.25842e-06	0.00284809
ENSMUSG00000042759	Apobr	7	126584942	126589112	+	3779	811.77	-0.355206	0.0797107	-4.45619	8.3429e-06	0.00316239
CUFFVRG_0547	Vmn2r110	17	20567606	20596441	-	9292	570.047	0.510605	0.114669	4.45288	8.47272e-06	0.00316239
ENSMUSG00000035293	G2e3	12	51348061	51376986	+	7886	1554.95	0.232576	0.0524349	4.43552	9.18502e-06	0.00334663
ENSMUSG00000056737	Capg	6	72544391	72562983	+	2529	2164.29	-0.239565	0.0540976	-4.42839	9.49411e-06	0.0033788
CUFFVRG_0550	Vmn1r-ps32	6	90146431	90155954	+	3684	773.856	0.512933	0.117217	4.37595	1.20907e-05	0.0042051
ENSMUSG00000037211	Spry1	3	37639947	37644598	+	2906	1315.01	0.414781	0.0951439	4.35951	1.30353e-05	0.00443286
ENSMUSG00000085743	8430419K02Rik	11	18845851	18874309	-	2587	98.7261	0.487791	0.112891	4.32091	1.55389e-05	0.00516939
ENSMUSG00000020893	Per1	11	69095217	69109960	+	5631	3215.67	0.440045	0.102474	4.29419	1.75333e-05	0.00570878
ENSMUSG00000003617	Cp	3	19957054	20009145	+	9566	27349.8	-0.294988	0.0692697	-4.25855	2.05759e-05	0.00655986
ENSMUSG00000056749	Nfil3	13	52967209	52981073	-	2026	1837.15	0.369389	0.0873947	4.22668	2.37164e-05	0.00740678
ENSMUSG00000033730	Egr3	14	70077445	70080157	+	1416	62.9731	0.463848	0.109898	4.2207	2.43547e-05	0.00745399
ENSMUSG00000032265	Fam46a	9	85320439	85327124	-	5479	2047.96	0.437713	0.103836	4.21541	2.49324e-05	0.00748117
ENSMUSG00000033953	Ppp3r1	11	17159263	17200375	+	3228	9736.15	0.245693	0.0585248	4.19809	2.69174e-05	0.00792149
ENSMUSG00000024486	Hbegf	18	36504929	36515805	-	2373	590.353	0.410835	0.0982365	4.1821	2.88824e-05	0.0083394
ENSMUSG00000021250	Fos	12	85473890	85477273	+	2352	645.066	0.443726	0.106269	4.1755	2.97326e-05	0.00842588
ENSMUSG00000021466	Ptch1	13	63511533	63565520	-	4305	1434.71	0.218363	0.0524695	4.16171	3.15878e-05	0.00878888
ENSMUSG00000023927	Satb1	17	51736187	51833290	-	12603	1370.95	0.269929	0.0649351	4.1569	3.22597e-05	0.00881554
ENSMUSG00000015837	Sqstm1	11	50199366	50210827	-	3356	14669.9	-0.181635	0.0438284	-4.14422	3.40968e-05	0.00915408
ENSMUSG00000060459	Kng2	16	22985854	23029101	-	2509	1067.44	-0.371119	0.0900315	-4.12211	3.75424e-05	0.00990536
ENSMUSG00000032017	Grik4	9	42518135	42944493	-	5962	60.2683	-0.484044	0.117908	-4.10528	4.03821e-05	0.0102158
ENSMUSG00000030653	Pde2a	7	101421691	101512829	+	4220	2323.78	-0.232331	0.0565355	-4.10947	3.96571e-05	0.0102158
ENSMUSG00000032802	Srxn1	2	152105516	152111376	+	2820	3028.54	-0.283218	0.0690213	-4.10335	4.07218e-05	0.0102158
ENSMUSG00000067786	Nnat	2	157560078	157562522	+	1829	773.946	-0.475998	0.116564	-4.08359	4.4346e-05	0.0107718
ENSMUSG00000035828	Pim3	15	88862186	88865718	+	2419	3414.45	0.375115	0.0918462	4.08417	4.42353e-05	0.0107718
ENSMUSG00000024771	Lipk	19	34008254	34047903	+	2240	400.456	-0.464715	0.114433	-4.06102	4.88579e-05	0.0116824
ENSMUSG00000055148	Klf2	8	72319033	72321656	+	1847	656.313	0.477158	0.11795	4.04544	5.22254e-05	0.0121092
ENSMUSG00000030329	Pianp	6	124996694	125003096	+	2753	122.048	-0.476624	0.117816	-4.0455	5.22124e-05	0.0121092
ENSMUSG00000041143	Tmco4	4	138972888	139059171	+	3596	1775.06	-0.228887	0.0566834	-4.03799	5.39105e-05	0.0123133
ENSMUSG00000044349	Snhg11	2	158375638	158386145	+	8521	228.499	-0.458437	0.114245	-4.01276	6.00131e-05	0.0135056
ENSMUSG00000061666	Gdpd1	11	87033867	87074062	-	2336	4516.41	0.216451	0.0540357	4.0057	6.18346e-05	0.0137138
ENSMUSG00000029135	Fosl2	5	32136472	32157831	+	5855	4186.29	0.368853	0.0923975	3.99202	6.55122e-05	0.0143219
ENSMUSG00000003476	Crhr2	6	55090049	55133016	-	5112	199.108	-0.467291	0.117548	-3.97533	7.0283e-05	0.0151485
ENSMUSG00000020423	Btg2	1	134075170	134079120	-	2743	3291.89	0.426388	0.107843	3.95378	7.69259e-05	0.016126
ENSMUSG00000010175	Prox1	1	190118038	190170680	-	8323	170.442	0.457659	0.115709	3.95528	7.64466e-05	0.016126
CUFFVRG_0202	Vmn1r47	6	90016147	90027662	+	6982	776.666	0.432446	0.110032	3.93018	8.48808e-05	0.0175531
ENSMUSG00000089679	Gm16299	19	53819354	53825128	-	2766	109.057	0.454787	0.116177	3.9146	9.05547e-05	0.0184068
ENSMUSG00000060803	Gstp1	19	4035411	4037912	-	744	3133.54	-0.328365	0.083931	-3.91232	9.14144e-05	0.0184068
ENSMUSG00000040289	Hey1	3	8663362	8667039	-	2203	5264.51	0.363033	0.0929458	3.90586	9.38899e-05	0.0186597
ENSMUSG00000024338	Psmb8	17	34197721	34201454	+	2736	1567.62	-0.28575	0.0733689	-3.8947	9.83185e-05	0.0192893
ENSMUSG00000014776	Nol3	8	105276447	105281939	+	2869	418.492	-0.387253	0.100029	-3.87141	0.000108207	0.0208188
ENSMUSG00000034177	Rnf43	11	87662722	87735539	+	6558	1365.74	0.206959	0.0534777	3.87	0.000108835	0.0208188
ENSMUSG00000028033	Kcnq5	1	21398403	21961942	-	7689	375.979	-0.417849	0.108239	-3.86042	0.000113191	0.0213848
ENSMUSG00000050069	Grem2	1	174833785	174921819	-	3745	857.196	-0.410136	0.106443	-3.8531	0.000116634	0.0217291
ENSMUSG00000022824	Muc13	16	33794037	33819934	+	3038	2172.3	-0.245145	0.0636649	-3.85055	0.000117854	0.0217291
ENSMUSG00000046714	Foxc2	8	121116171	121118892	+	2722	601.444	0.411512	0.107416	3.831	0.000127624	0.0232503
ENSMUSG00000036478	Btg1	10	96617001	96622813	+	5010	10705.5	0.16644	0.0435331	3.8233	0.000131678	0.0235714
ENSMUSG00000021127	Zfp36l1	12	80107760	80113013	-	2984	9136.55	0.416057	0.108863	3.82183	0.000132467	0.0235714
ENSMUSG00000024526	Cidea	18	67343564	67367794	+	1164	1713.73	-0.325066	0.085214	-3.8147	0.000136348	0.0239831
ENSMUSG00000027993	Trim2	3	84160439	84305446	-	16677	7017.12	0.162346	0.0428002	3.7931	0.000148779	0.0258723
ENSMUSG00000066607	6030419C18Rik	9	58488603	58499742	+	2139	1006.14	-0.256502	0.0680088	-3.7716	0.000162203	0.0278898
ENSMUSG00000043753	Dmrta1	4	89679436	89694772	+	4194	1850.66	0.194676	0.0517509	3.76179	0.000168705	0.0286854
ENSMUSG00000047281	Sfn	4	133600556	133602168	-	1613	1751.57	-0.334821	0.089563	-3.73838	0.000185208	0.0311454
ENSMUSG00000024339	Tap2	17	34203527	34216321	+	3781	2534.46	-0.225569	0.0606049	-3.72196	0.000197686	0.0328824
ENSMUSG00000034858	Fam214a	9	74953053	75032468	+	4521	2354.75	0.166385	0.0448956	3.70605	0.000210517	0.0342718
ENSMUSG00000028214	Gem	4	11704457	11714752	+	2104	197.088	0.436379	0.11773	3.70662	0.000210045	0.0342718
ENSMUSG00000073409	H2-Q6	17	35424850	35430055	+	2085	879.889	-0.402483	0.110063	-3.65684	0.000255346	0.0411322
ENSMUSG00000048776	Pthlh	6	147252101	147264167	-	1603	1781.13	0.328661	0.0907393	3.62203	0.000292296	0.0465938
ENSMUSG00000024014	Pim1	17	29490812	29495445	+	1972	1388.41	-0.238445	0.0659219	-3.61708	0.000297945	0.0470046
ENSMUSG00000049128	Ivl	3	92570912	92573715	-	1892	64.631	-0.425967	0.11789	-3.61326	0.000302373	0.0472165
ENSMUSG00000033715	Akr1c14	13	4049011	4090422	+	2973	660.883	-0.248851	0.0689794	-3.60761	0.000309032	0.0472911
ENSMUSG00000027463	Slc52a3	2	151996511	152009258	+	2767	279.767	-0.381253	0.10566	-3.60831	0.000308202	0.0472911
ENSMUSG00000037613	Tnfrsf23	7	143665809	143685872	-	3353	314.164	-0.367322	0.10221	-3.5938	0.000325886	0.0493766
CUFFVRG_0282	Vmn2r-ps53	7	12441594	12470512	+	4621	91.1884	0.41327	0.115357	3.58255	0.000340259	0.0510489
ENSMUSG00000050737	Ptges	2	30889471	30929863	-	3931	5733.5	-0.176165	0.0494007	-3.56604	0.000362422	0.053846
ENSMUSG00000036676	Tmtc3	10	100443902	100487350	-	8939	2729.09	0.186759	0.0525416	3.5545	0.000378704	0.055724
ENSMUSG00000047443	Fam132b	1	91366430	91374216	+	2814	140.565	-0.413294	0.116529	-3.5467	0.000390083	0.0568518
ENSMUSG00000022687	Boc	16	44485045	44558897	-	4456	2124.37	0.266425	0.075178	3.54392	0.000394226	0.0568868
ENSMUSG00000020181	Nav3	10	109682660	110000219	-	9304	439.067	0.318063	0.0898709	3.53911	0.000401475	0.0568868
ENSMUSG00000009628	Tex15	8	33516738	33585582	+	9622	1755.39	0.311503	0.0879803	3.5406	0.00039922	0.0568868
ENSMUSG00000032661	Oas3	5	120753098	120777661	-	5227	850.465	-0.331404	0.0939164	-3.52871	0.000417583	0.0586264
ENSMUSG00000058499	Pip	6	41847549	41852062	+	571	10978.8	0.408346	0.116102	3.51715	0.00043621	0.0601381
ENSMUSG00000041046	Ramp3	11	6658521	6677475	+	1380	95.3274	-0.414271	0.117784	-3.51721	0.000436116	0.0601381
ENSMUSG00000044734	Serpinb1a	13	32842092	32851185	-	1943	1511.03	-0.277739	0.0790741	-3.51239	0.000444099	0.060679
ENSMUSG00000038418	Egr1	18	34859823	34864984	+	4484	879.926	0.375225	0.106915	3.50955	0.00044886	0.0607867
ENSMUSG00000037362	Nov	15	54745702	54754039	+	2869	1912.28	-0.399563	0.114046	-3.50354	0.000459122	0.0616311
ENSMUSG00000036492	Rnf39	17	36942918	36947986	+	1795	205.585	0.390643	0.111658	3.49855	0.000467788	0.0622484
ENSMUSG00000059327	Eda	X	99975606	100400762	+	6825	542.176	0.357541	0.103151	3.46619	0.000527896	0.0696413
ENSMUSG00000038215	Cep44	8	56531522	56551047	-	2817	788.396	0.216702	0.0626412	3.45941	0.00054135	0.0708058
ENSMUSG00000050705	2310061I04Rik	17	35892677	35897431	-	2414	1053.5	-0.221649	0.0642269	-3.45103	0.000558455	0.0724241
ENSMUSG00000076435	Acsf2	11	94557102	94601871	-	3432	1715.24	-0.1976	0.0573515	-3.44541	0.00057019	0.0733245
ENSMUSG00000028521	Slc35d1	4	103170649	103215164	-	4687	1545.95	0.247578	0.0719431	3.4413	0.000578935	0.0738287
ENSMUSG00000031725	Ces1f	8	93256236	93279747	-	3285	2674.26	-0.390518	0.113936	-3.42753	0.000609098	0.0767959
ENSMUSG00000031700	Gpt2	8	85492576	85527560	+	5643	2409.57	0.223904	0.0653769	3.42482	0.000615203	0.0767959
CUFFVRG_0079	Vmn2r-ps123	17	19838522	19875252	+	3593	103.061	0.381496	0.111421	3.42392	0.000617258	0.0767959
ENSMUSG00000043110	Lrrn4	2	132868305	132880891	-	3715	90.0526	-0.38945	0.114168	-3.41118	0.000646812	0.0798239
ENSMUSG00000006345	Ggt1	10	75561604	75586200	+	3411	636.656	-0.366773	0.107956	-3.39742	0.000680256	0.0832797
ENSMUSG00000062591	Tubb4a	17	57080066	57087782	-	2228	716.752	-0.387301	0.114103	-3.39432	0.000687999	0.0835592
ENSMUSG00000030095	Tmem43	6	91473703	91488459	+	3741	3508.84	-0.290084	0.0856497	-3.38686	0.000706966	0.0851866
ENSMUSG00000033187	BC016579	16	45626848	45654118	-	2192	174.616	0.360311	0.106541	3.38188	0.000719903	0.0860313
ENSMUSG00000032253	Phip	9	82866159	82975489	-	10729	4771.33	0.191037	0.0565222	3.37986	0.00072522	0.0860313
ENSMUSG00000066438	Plekhd1	12	80692591	80724214	+	3939	304.75	-0.371822	0.110205	-3.3739	0.000741119	0.0872411
ENSMUSG00000020889	Nr1d1	11	98767932	98775333	-	3077	2745.78	-0.363851	0.108828	-3.34338	0.000827657	0.0966843
CUFFVRG_0262	Vmn1r67	7	10443331	10449689	+	3460	62.4933	0.35994	0.10773	3.34112	0.000834401	0.0967337
ENSMUSG00000044350	Lacc1	14	77024200	77036904	-	3644	444.337	-0.287883	0.0863902	-3.33236	0.000861127	0.0990814
ENSMUSG00000019960	Dusp6	10	99263231	99267488	+	2796	2859.14	0.377767	0.113755	3.3209	0.000897277	0.10247
ENSMUSG00000037798	Mat1a	14	41105381	41124412	+	3208	124.746	-0.386397	0.116749	-3.30963	0.000934188	0.105895
ENSMUSG00000068099	1500009C09Rik	15	82252397	82260753	+	1904	260.539	-0.371083	0.112259	-3.3056	0.000947716	0.106639
ENSMUSG00000020523	Fam114a2	11	57482993	57518617	-	3075	3170.87	0.148072	0.0450033	3.29026	0.00100095	0.111807
ENSMUSG00000039967	Zfp292	4	34803113	34882960	-	9986	3387.35	0.158004	0.0480764	3.28652	0.00101435	0.112482
ENSMUSG00000036292	Gramd1c	16	43980350	44027945	-	3627	4280.99	0.234936	0.0718498	3.26981	0.00107618	0.117635
ENSMUSG00000020844	Nxn	11	76257198	76399140	-	3239	3098.52	-0.141564	0.0432719	-3.2715	0.0010698	0.117635
ENSMUSG00000021196	Pfkp	13	6579768	6648777	-	9395	4884.48	-0.236603	0.0724064	-3.26771	0.00108422	0.117673
ENSMUSG00000045598	Zfp553	7	127233061	127238179	+	3373	1081.02	-0.203548	0.0624546	-3.25913	0.00111755	0.120435
CUFFVRG_0212	Vmn2r24	6	123778883	123824939	+	8064	444.78	0.34802	0.107171	3.24735	0.00116487	0.124657
ENSMUSG00000042417	Ccno	13	112987802	112990778	+	1876	171.323	0.379433	0.11711	3.23996	0.00119547	0.127043
ENSMUSG00000021733	Slc4a7	14	14703025	14799943	+	7389	6532.91	0.168771	0.0521431	3.23669	0.00120923	0.12762
ENSMUSG00000037580	Gch1	14	47153895	47189413	-	2775	398.49	-0.317569	0.0988535	-3.21252	0.00131575	0.13791
ENSMUSG00000052917	Senp7	16	56075409	56190011	+	5287	1800.97	0.179821	0.0562408	3.19734	0.00138701	0.144391
ENSMUSG00000045822	Zswim3	2	164805098	164822130	+	2708	246.994	-0.295232	0.0928314	-3.1803	0.00147122	0.152122
ENSMUSG00000046862	Pramef8	4	143412426	143421091	+	4176	1051.38	0.192301	0.0605781	3.17443	0.0015013	0.154191
ENSMUSG00000045555	Mettl24	10	40683282	40811083	+	1529	141.197	-0.352737	0.111501	-3.16354	0.00155863	0.159012
ENSMUSG00000031604	Sc4mol	8	64718139	64733792	-	6144	5297.77	-0.232105	0.0734268	-3.16104	0.00157206	0.159319
ENSMUSG00000029096	Htra3	5	35652041	35679782	-	3860	1797.93	-0.303528	0.0961838	-3.15571	0.00160108	0.16014
ENSMUSG00000007877	Tcap	11	98383811	98384953	+	948	115.488	-0.341813	0.108256	-3.15745	0.00159158	0.16014
ENSMUSG00000049097	Ankrd34a	3	96596636	96599775	+	2583	68.4406	-0.363943	0.115731	-3.14472	0.00166246	0.163766
ENSMUSG00000030117	Gdf3	6	122605403	122610087	-	2125	75.9392	-0.366352	0.11643	-3.14656	0.00165204	0.163766
ENSMUSG00000014353	Tmem87b	2	128818118	128854261	+	8395	4250.47	0.155981	0.0496284	3.14297	0.00167244	0.163766
ENSMUSG00000040483	Xaf1	11	72301629	72313733	+	4689	789.281	-0.231102	0.0735612	-3.14162	0.00168014	0.163766
ENSMUSG00000051351	Zfp46	4	136284683	136293942	+	5212	836.935	-0.332047	0.105866	-3.13647	0.00170993	0.165614
ENSMUSG00000035929	H2-Q4	17	35379617	35385290	+	2596	2626.67	-0.284032	0.090817	-3.12752	0.00176286	0.169667
ENSMUSG00000017548	Suz12	11	79993106	80034123	+	4945	4582.3	0.122698	0.039379	3.11582	0.00183436	0.17465
CUFFVRG_0001	Vmn1r1	1	182154048	182164486	-	4611	310.408	0.365098	0.117263	3.11349	0.00184887	0.17465
CUFFVRG_0088	Vmn1r229	17	20811542	20823759	+	12186	1016.22	0.34826	0.111826	3.11431	0.00184373	0.17465
ENSMUSG00000003541	Ier3	17	35821684	35822923	+	1131	1635.42	0.349333	0.112979	3.09201	0.00198804	0.185506
ENSMUSG00000045973	Slc25a51	4	45395923	45408766	-	5510	5118.45	0.183391	0.059277	3.0938	0.00197612	0.185506
ENSMUSG00000019997	Ctgf	10	24595442	24598683	+	2861	9716.44	0.361557	0.117428	3.07898	0.00207711	0.189962
ENSMUSG00000075254	Heg1	16	33684466	33771576	+	12632	6074.74	-0.160943	0.052212	-3.0825	0.00205273	0.189962
ENSMUSG00000030838	Ush1c	7	46195350	46238503	-	3849	109.316	-0.285699	0.0928183	-3.07805	0.00208363	0.189962
CUFFVRG_0373	Vmn2r34	7	7670887	7689513	-	3616	1463.23	-0.318239	0.103399	-3.07779	0.00208544	0.189962
ENSMUSG00000028378	Ptgr1	4	58965439	58987119	-	2296	2160.52	-0.361837	0.117803	-3.07153	0.00212965	0.191706
CUFFVRG_0248	Vmn1r45	6	89931649	89940563	-	3314	1215.94	0.28864	0.0939346	3.07277	0.0021208	0.191706
ENSMUSG00000029484	Anxa3	5	96793385	96845968	+	1597	2349.98	-0.289935	0.0947471	-3.06009	0.0022127	0.197512
ENSMUSG00000015882	Lcorl	5	45697181	45857615	-	10945	2319.1	0.161578	0.0528186	3.05911	0.00221997	0.197512
ENSMUSG00000009185	Ccl8	11	82115185	82116799	+	511	79.0741	-0.360024	0.117822	-3.05567	0.00224557	0.198636
ENSMUSG00000041556	Fbxo2	4	148160621	148166424	+	1288	714	-0.352844	0.115742	-3.04854	0.00229953	0.201167
ENSMUSG00000030589	Rasgrp4	7	29134854	29153961	+	6359	468.129	-0.346256	0.113585	-3.04842	0.00230048	0.201167
ENSMUSG00000028634	Hivep3	4	119733784	120138045	+	14521	2540.44	-0.143537	0.0471639	-3.04336	0.00233952	0.203418
ENSMUSG00000003865	Gys1	7	45434844	45456619	+	4789	3280.72	-0.137389	0.0452418	-3.03676	0.00239133	0.206748
ENSMUSG00000021707	Dhfr	13	92354783	92389053	+	5290	355.065	0.279487	0.0920906	3.03491	0.00240605	0.206853
ENSMUSG00000020227	Irak3	10	120141648	120202130	-	3676	1538.21	-0.227507	0.0751206	-3.02855	0.0024573	0.209139
ENSMUSG00000042604	Kcna4	2	107290639	107298502	+	4833	148.699	-0.346269	0.114347	-3.02822	0.00245998	0.209139
ENSMUSG00000022114	Spry2	14	105891949	105896819	-	2085	918.072	0.284323	0.0939967	3.02481	0.00248786	0.210341
ENSMUSG00000003545	Fosb	7	19302721	19310045	-	3751	65.6095	0.344979	0.114223	3.02022	0.0025259	0.212186
ENSMUSG00000028525	Pde4b	4	102087543	102607259	+	10560	1060.64	0.321872	0.106621	3.01884	0.00253741	0.212186
ENSMUSG00000020635	Fkbp1b	12	4833175	4841595	-	979	88.6753	-0.344392	0.114764	-3.00086	0.00269214	0.222691
ENSMUSG00000032854	Ugt8a	3	125865359	125938550	-	3583	661.648	0.218668	0.072842	3.00195	0.00268256	0.222691
CUFFVRG_0380	Vmn2r41	7	8136950	8161654	-	3617	71.825	0.351962	0.117504	2.99532	0.0027416	0.225563
ENSMUSG00000068246	Apol9b	15	77729121	77736381	+	1545	399.707	-0.255649	0.0855408	-2.98862	0.00280237	0.226903
ENSMUSG00000047547	Cltb	13	54592401	54611344	-	4868	3559.42	-0.131289	0.0438865	-2.99156	0.00277554	0.226903
ENSMUSG00000030772	Dkk3	7	112116019	112159057	-	3357	3808.15	-0.287516	0.096195	-2.98889	0.00279995	0.226903
ENSMUSG00000000134	Tfe3	X	7762560	7775202	+	9261	1673.21	-0.153698	0.0515404	-2.98208	0.00286296	0.230589
ENSMUSG00000025981	Coq10b	1	55052770	55072701	+	1732	1549.68	0.221279	0.0743382	2.97666	0.00291411	0.231479
ENSMUSG00000058427	Cxcl2	5	90903899	90905909	+	1054	114.834	0.289911	0.0973149	2.9791	0.00289095	0.231479
ENSMUSG00000030126	Tmcc1	6	116018618	116193486	-	7250	2747.41	0.209779	0.0704878	2.9761	0.00291939	0.231479
ENSMUSG00000040613	Apobec1	6	122577792	122602444	-	2391	1715.12	-0.220095	0.0741733	-2.96731	0.00300421	0.233445
ENSMUSG00000042808	Gpx2	12	76792335	76795554	-	1067	5870.73	-0.336555	0.113287	-2.97082	0.00297004	0.233445
ENSMUSG00000045725	Prr15	6	54327012	54330200	+	1381	3529	0.247602	0.0834114	2.96845	0.00299308	0.233445
ENSMUSG00000020407	Upp1	11	9118103	9136170	+	1961	404.832	-0.320628	0.108057	-2.9672	0.00300521	0.233445
ENSMUSG00000001300	Efnb2	8	8617434	8660773	-	4324	2691.72	0.185019	0.0625005	2.96029	0.00307352	0.235953
ENSMUSG00000025366	Esyt1	10	128510248	128525859	-	3687	2902.67	-0.183452	0.0619923	-2.95926	0.00308374	0.235953
ENSMUSG00000034919	Ttc22	4	106622432	106640189	+	3318	431.322	-0.240274	0.081168	-2.96021	0.00307428	0.235953
ENSMUSG00000018774	Cd68	11	69664213	69666153	-	1257	1106.52	-0.215729	0.0730287	-2.95404	0.00313645	0.238792
ENSMUSG00000033316	Galnt9	5	110544345	110621382	+	2997	100.353	-0.340106	0.115897	-2.93454	0.00334038	0.253059
ENSMUSG00000021670	Hmgcr	13	96648967	96670936	-	7275	5507.8	0.27492	0.0938342	2.92985	0.00339128	0.255649
ENSMUSG00000032226	Gcnt3	9	70031496	70038088	-	4301	848.183	0.29241	0.0999021	2.92697	0.00342284	0.256763
ENSMUSG00000032350	Gclc	9	77754535	77794485	+	3423	17124	-0.184411	0.0631422	-2.92057	0.00349397	0.260821
ENSMUSG00000058900	Rsl1	13	67173207	67183126	+	1648	196.863	-0.289653	0.0993492	-2.91551	0.0035511	0.263798
ENSMUSG00000059248	Sept9	11	117199661	117362325	+	7565	3793.85	-0.208055	0.071445	-2.91209	0.00359015	0.265411
ENSMUSG00000037643	Prkci	3	30995747	31052741	+	5333	5490.44	0.148918	0.0512054	2.90825	0.00363455	0.266122
ENSMUSG00000054931	Zkscan4	13	21478907	21485507	+	2400	258.162	-0.280915	0.0965838	-2.90851	0.00363154	0.266122
ENSMUSG00000027247	Arhgap1	2	91649860	91672326	+	4275	5290.87	-0.10737	0.0369688	-2.90435	0.00368015	0.266907
ENSMUSG00000020773	Trim47	11	116105752	116127210	-	2735	567.016	-0.313445	0.107882	-2.90545	0.00366728	0.266907
ENSMUSG00000006777	Krt23	11	99477974	99493137	-	1565	8584.46	0.213644	0.0738066	2.89464	0.00379592	0.273194
ENSMUSG00000062296	Trank1	9	111311739	111395774	+	10519	63.84	-0.341014	0.117831	-2.89409	0.00380255	0.273194
ENSMUSG00000024817	Uhrf2	19	30030513	30093722	+	8590	2634.19	0.13675	0.047384	2.88599	0.00390182	0.279017
ENSMUSG00000074024	4632427E13Rik	7	92734166	92741468	-	7303	549.897	0.247786	0.0859893	2.8816	0.00395667	0.280319
ENSMUSG00000046447	Camk2n1	4	138454314	138460123	+	4444	7246.22	-0.272602	0.0945911	-2.8819	0.00395281	0.280319
ENSMUSG00000036225	Kctd1	18	14968685	15151446	-	3587	3383.78	-0.196411	0.0682255	-2.87885	0.0039913	0.28147
ENSMUSG00000041827	Oasl1	5	114923240	114937915	+	2608	227.814	-0.283647	0.0987252	-2.8731	0.0040647	0.284028
ENSMUSG00000038344	Txlng	X	162778919	162829454	-	7541	896.603	0.170719	0.0593912	2.87448	0.00404688	0.284028
ENSMUSG00000020160	Meis1	11	18880430	19018958	-	9465	2038.06	0.223578	0.0778729	2.87106	0.00409091	0.28456
ENSMUSG00000023232	Serinc2	4	130253495	130279205	-	2319	1975.72	-0.284549	0.099186	-2.86884	0.00411979	0.285272
ENSMUSG00000073405	C920025E04Rik	17	36109234	36111658	-	1067	62.0222	-0.336791	0.117656	-2.86251	0.00420296	0.286373
ENSMUSG00000073802	Cdkn2b	4	89306289	89311032	-	1393	242.531	-0.294034	0.1027	-2.86305	0.00419589	0.286373
ENSMUSG00000030693	Klk10	7	43781054	43785410	+	1354	65.7779	-0.336744	0.117663	-2.86194	0.00421054	0.286373
ENSMUSG00000072889	Nfxl1	5	72513301	72559684	-	4919	1170.1	0.222277	0.0776252	2.86346	0.00419042	0.286373
ENSMUSG00000039891	Txlnb	10	17796226	17845665	+	5504	872.26	-0.307696	0.107871	-2.85244	0.00433851	0.293771
ENSMUSG00000047342	Zfp286	11	62753377	62789462	-	4735	141.102	-0.305638	0.10726	-2.84951	0.00437869	0.295186
ENSMUSG00000021680	Crhbp	13	95431371	95444831	-	1686	455.721	-0.303403	0.10656	-2.84725	0.00440985	0.295982
ENSMUSG00000025025	Mxi1	19	53310506	53375810	+	5619	3422.8	0.162513	0.0571527	2.8435	0.00446213	0.298183
ENSMUSG00000032479	Map4	9	109931458	110083947	+	13782	10198	-0.229009	0.0806995	-2.8378	0.00454257	0.302239
ENSMUSG00000008153	Clstn3	6	124430759	124464794	-	4968	245.459	-0.296263	0.104706	-2.82947	0.00466253	0.303323
ENSMUSG00000032526	Deb1	9	121710389	121712921	+	517	899.539	0.223116	0.0788671	2.82901	0.00466917	0.303323
ENSMUSG00000022895	Ets2	16	95702075	95721051	+	4710	6706.76	0.264437	0.0935497	2.8267	0.00470306	0.303323
ENSMUSG00000039824	Myl6b	10	128494157	128498685	-	1026	116.157	-0.333573	0.117968	-2.82765	0.00468911	0.303323
ENSMUSG00000032487	Ptgs2	1	150100124	150108010	+	4143	363.317	0.332563	0.117711	2.82524	0.0047245	0.303323
ENSMUSG00000033355	Rtp4	16	23609919	23614222	+	1573	2256.6	-0.196915	0.0695959	-2.8294	0.00466353	0.303323
ENSMUSG00000027333	Smox	2	131491496	131525922	+	3875	1349.8	-0.233411	0.0825945	-2.82598	0.00471357	0.303323
ENSMUSG00000031480	Thsd1	8	22227313	22261334	+	4422	461.402	-0.256409	0.0908052	-2.82373	0.00474687	0.303323
ENSMUSG00000057137	Tmem140	6	34863146	34874946	+	5687	691.229	-0.253643	0.0897811	-2.82512	0.00472628	0.303323
ENSMUSG00000019845	Tube1	10	39134023	39151058	+	2929	92.3272	0.317096	0.112324	2.82304	0.00475708	0.303323
ENSMUSG00000034574	Daam1	12	71831078	71992367	+	6004	4123.61	0.111006	0.0393877	2.81828	0.00482822	0.306582
CUFFVRG_0061	Vmn2r95	17	18424071	18460849	+	11137	263.113	0.307874	0.1093	2.81678	0.00485077	0.306741
ENSMUSG00000036568	Gltscr1l	17	46798116	46831413	-	6579	1902.92	0.158105	0.0562773	2.80939	0.00496359	0.311303
ENSMUSG00000064351	mt-Co1	MT	5328	6872	+	1545	513059	-0.118486	0.0421628	-2.81021	0.00495098	0.311303
ENSMUSG00000022868	Ahsg	16	22892042	22899438	+	1474	73.685	-0.330874	0.11796	-2.80498	0.00503201	0.314205
ENSMUSG00000057346	Apol9a	15	77403789	77411080	-	1573	420.134	-0.28161	0.10044	-2.80377	0.00505093	0.314205
ENSMUSG00000020787	P2rx1	11	72999103	73015200	+	2625	1442.76	-0.317963	0.113474	-2.80209	0.0050773	0.314566
ENSMUSG00000044117	2900011O08Rik	16	13986604	14101500	+	2395	111.346	-0.330163	0.117903	-2.8003	0.00510548	0.315037
ENSMUSG00000021814	Anxa7	14	20455261	20480133	-	2965	9042.83	-0.147482	0.0527205	-2.79744	0.00515089	0.316563
ENSMUSG00000011148	Adssl1	12	112620045	112641354	+	1861	497.549	-0.293773	0.105075	-2.79584	0.0051765	0.316864
ENSMUSG00000025475	Gpr123	7	139834174	139878088	+	5386	65.2117	-0.324003	0.116161	-2.78924	0.00528312	0.320824
ENSMUSG00000033991	Ttc37	13	76098734	76187983	+	5381	1565.91	0.162165	0.0581178	2.79027	0.00526636	0.320824
ENSMUSG00000063659	Zbtb18	1	177444661	177450760	+	5102	5717.89	0.14298	0.0513518	2.78433	0.00536389	0.324441
ENSMUSG00000023960	Enpp5	17	44078813	44086567	+	4858	8601.69	-0.120832	0.043457	-2.78049	0.00542767	0.326825
ENSMUSG00000073489	Ifi204	1	173747293	173766876	-	2253	472.682	-0.303652	0.109251	-2.7794	0.00544601	0.326825
ENSMUSG00000041674	BC006965	11	112663927	112781976	-	5769	1140.81	0.323463	0.116448	2.77773	0.00547394	0.326996
ENSMUSG00000078515	Ddi2	4	141677549	141723419	-	9553	4802.95	0.208438	0.0750969	2.77559	0.00551021	0.326996
ENSMUSG00000073411	H2-D1	17	35262730	35267499	+	2579	20065.1	-0.181014	0.0652202	-2.77542	0.00551297	0.326996
ENSMUSG00000017002	Slpi	2	164354070	164389095	-	1180	310.734	-0.325195	0.117285	-2.77269	0.00555952	0.328229
ENSMUSG00000040616	Tmem51	4	142030992	142084304	-	1875	660.9	-0.188817	0.0681236	-2.77169	0.00557665	0.328229
CUFFVRG_0538	Vmn1r49	6	90071893	90078506	-	6276	584.572	0.222106	0.0802654	2.76715	0.00565495	0.331562
ENSMUSG00000030790	Adm	7	110627669	110629819	+	1381	683.239	-0.249963	0.0904043	-2.76495	0.00569315	0.332528
CUFFVRG_0102	Vmn2r116	17	23384626	23404391	+	5275	4318.13	-0.252316	0.0916187	-2.75398	0.00588758	0.342576
ENSMUSG00000047990	C2cd4a	9	67830532	67832330	-	1352	77.9557	-0.317912	0.115738	-2.74683	0.00601737	0.344435
ENSMUSG00000086765	Gm11827	4	11122805	11126998	+	1368	59.3554	0.311244	0.113343	2.74603	0.00603206	0.344435
ENSMUSG00000032470	Mras	9	99385422	99436881	-	4470	1166.67	-0.19927	0.0725033	-2.74843	0.00598823	0.344435
ENSMUSG00000028654	Mycl1	4	122995652	123002485	+	4038	944.979	0.284995	0.103669	2.74908	0.00597634	0.344435
ENSMUSG00000078763	Slfn1	11	83116849	83122670	+	1864	294.065	-0.314544	0.114476	-2.74768	0.00600186	0.344435
ENSMUSG00000028664	Ephb2	4	136647539	136835988	-	12608	1314.52	-0.303125	0.110472	-2.7439	0.00607145	0.345396
ENSMUSG00000027514	Zbp1	2	173206612	173218923	-	3529	1244.76	-0.268454	0.0979865	-2.7397	0.00614948	0.348539
ENSMUSG00000025203	Scd2	19	44293676	44306864	+	5453	26030.5	-0.200322	0.0731825	-2.73729	0.00619475	0.349809
ENSMUSG00000060981	Hist1h4h	13	23531044	23531519	+	476	144.804	-0.301097	0.110108	-2.73456	0.00624638	0.351428
ENSMUSG00000090136	Gm10177	9	37252922	37253365	+	444	75.0752	0.32203	0.117916	2.73101	0.00631405	0.353934
ENSMUSG00000039116	Gpr126	10	14402585	14545036	-	6505	5120.78	0.27459	0.100757	2.72527	0.00642488	0.358832
ENSMUSG00000086943	4732414G09Rik	11	73015856	73018841	-	2422	287.722	-0.251802	0.0926641	-2.71737	0.00658038	0.362294
ENSMUSG00000030609	Aen	7	78895854	78911209	+	5687	2931.51	-0.229434	0.0844203	-2.71776	0.00657254	0.362294
ENSMUSG00000003032	Klf4	4	55527143	55532466	-	3049	2438.43	0.249214	0.0917136	2.71731	0.00658157	0.362294
ENSMUSG00000016921	Srsf6	2	162931528	162937121	+	3795	8661.2	0.165845	0.0610209	2.71784	0.0065709	0.362294
ENSMUSG00000072812	Ahnak2	12	112772194	112802657	-	14163	431.068	-0.202855	0.0748483	-2.71022	0.00672394	0.368728
ENSMUSG00000001227	Sema6b	17	56123085	56140343	-	3977	282.261	-0.26747	0.0987303	-2.7091	0.00674664	0.368728
CUFFVRG_0525	Vmn2r72-ps	7	85737184	85755092	-	3500	162.502	0.292884	0.108296	2.70449	0.00684099	0.372554
ENSMUSG00000018899	Irf1	11	53770014	53778374	+	3976	2495.32	-0.247446	0.0917669	-2.69646	0.00700801	0.380296
ENSMUSG00000057409	Zfp53	17	21491256	21509764	+	2058	479.197	-0.243387	0.0904585	-2.69059	0.00713248	0.385683
ENSMUSG00000060438	Rps10-ps1	3	95622278	95622775	+	498	72.8121	0.307301	0.114324	2.68799	0.00718842	0.38734
ENSMUSG00000061755	Bod1l	5	41787542	41844168	-	10389	3622.95	0.129354	0.0482428	2.68132	0.00733328	0.393759
ENSMUSG00000032515	Csrnp1	9	119971166	119977250	-	2870	482.139	0.304528	0.113737	2.67747	0.00741796	0.39553
ENSMUSG00000036442	Thap11	8	105855103	105856950	+	1848	1436.52	-0.145344	0.0542741	-2.67796	0.00740723	0.39553
ENSMUSG00000035401	2210018M11Rik	7	98590615	98656569	-	4005	1616.65	0.133564	0.0499741	2.67266	0.00752528	0.399039
ENSMUSG00000056531	Ccdc18	5	108132914	108232947	+	4655	63.1345	0.314883	0.117851	2.67187	0.00754305	0.399039
ENSMUSG00000032384	Csnk1g1	9	65908974	66045009	+	11973	1742.1	-0.183184	0.0685832	-2.67098	0.007563	0.399039
ENSMUSG00000082292	Gm12250	11	58183843	58190198	+	2702	136.247	-0.314706	0.117918	-2.66885	0.0076112	0.399039
ENSMUSG00000032512	Wdr48	9	119894895	119926579	+	3821	3554.63	0.12283	0.0460259	2.66872	0.00761416	0.399039
ENSMUSG00000005950	P2rx5	11	73160421	73172685	+	2395	462.359	-0.294464	0.110458	-2.66584	0.00767963	0.400402
ENSMUSG00000023909	Paqr4	17	23736186	23740330	-	2507	985.894	0.21087	0.0791173	2.66528	0.00769249	0.400402
ENSMUSG00000026198	Abcb6	1	75171717	75180392	-	5315	1902.53	-0.159983	0.0600758	-2.66301	0.00774443	0.401197
ENSMUSG00000026536	Mnda	1	173896355	173912922	-	1651	161.199	-0.314085	0.117974	-2.66233	0.0077602	0.401197
ENSMUSG00000028167	Bdh2	3	135281221	135304426	+	1202	144.025	-0.303084	0.113987	-2.65893	0.00783886	0.403899
ENSMUSG00000028789	Adc	4	128930233	128962442	-	4024	1114.45	-0.249246	0.0938193	-2.65666	0.00789195	0.40403
ENSMUSG00000037868	Egr2	10	67535475	67542188	+	3398	70.3338	0.249107	0.0937945	2.65588	0.00791008	0.40403
ENSMUSG00000054387	Mdm4	1	132989845	133025366	-	3511	1650.48	0.206493	0.0777622	2.65544	0.0079206	0.40403
ENSMUSG00000031665	Sall1	8	89027248	89044162	-	5252	1217.35	0.227739	0.0858675	2.65222	0.00799653	0.406548
ENSMUSG00000058740	Kcnt1	2	25863795	25918273	+	7528	138.374	-0.30421	0.114815	-2.64955	0.0080598	0.408408
ENSMUSG00000030203	Dusp16	6	134715473	134792625	-	7650	4624.54	-0.200305	0.075691	-2.64636	0.00813642	0.410495
ENSMUSG00000030681	Mvp	7	126986860	127014621	-	2902	3362.11	-0.156121	0.0590118	-2.6456	0.00815465	0.410495
ENSMUSG00000031400	G6pdx	X	74409483	74429194	-	3080	8518.6	-0.173593	0.0656638	-2.64366	0.00820141	0.411496
ENSMUSG00000040809	Chi3l3	3	106147554	106167564	-	1632	59.1287	0.202592	0.0766725	2.6423	0.00823453	0.411549
ENSMUSG00000037012	Hk1	10	62268855	62379908	-	8532	11757.4	-0.164993	0.06249	-2.6403	0.00828315	0.411549
ENSMUSG00000061259	Tmprss11d	5	86302217	86373420	-	2796	675.237	-0.249394	0.0944425	-2.6407	0.00827342	0.411549
ENSMUSG00000024610	Cd74	18	60803848	60812646	+	1410	30834.4	-0.235566	0.0893361	-2.63686	0.00836783	0.412752
ENSMUSG00000029561	Oasl2	5	114896936	114912234	+	3879	6218.94	-0.17721	0.0672543	-2.63493	0.00841538	0.412752
ENSMUSG00000024096	Ralbp1	17	65848433	65885755	-	4335	7931.47	0.107144	0.0406794	2.63385	0.00844223	0.412752
ENSMUSG00000039853	Trim14	4	46494819	46536141	-	2749	641.231	-0.217964	0.0827303	-2.63463	0.00842286	0.412752
ENSMUSG00000030979	Uros	7	133686243	133710072	-	3576	858.092	0.201793	0.0765797	2.63507	0.00841196	0.412752
ENSMUSG00000024851	Pitpnm1	19	4099998	4113965	+	6889	1178.52	-0.21543	0.0818795	-2.63105	0.00851203	0.413523
CUFFVRG_0370	Vmn2r32	7	7463969	7479973	-	2559	249.126	0.304797	0.11584	2.63118	0.00850886	0.413523
ENSMUSG00000028179	Cth	3	157894248	157925077	-	2263	264.496	0.308996	0.117594	2.62764	0.00859785	0.41637
ENSMUSG00000032578	Cish	9	107296026	107302784	+	6419	425.115	0.281467	0.107246	2.62449	0.00867786	0.417149
ENSMUSG00000048562	Sp8	12	118846329	118852578	+	4480	3669.94	0.176197	0.0671568	2.62366	0.00869904	0.417149
CUFFVRG_0259	Vmn1r57	7	5218493	5222155	+	3520	352.718	0.300033	0.11436	2.62358	0.00870122	0.417149
ENSMUSG00000055560	Zfp459	13	67405722	67421418	-	3321	79.2587	-0.309401	0.117969	-2.62272	0.00872298	0.417149
ENSMUSG00000027822	Slc33a1	3	63933507	63964768	-	3548	5603.42	0.106964	0.0408535	2.61824	0.00883835	0.42135
ENSMUSG00000031349	Nsdhl	X	72918557	72958514	+	2853	1889.87	-0.199078	0.076089	-2.61638	0.00888682	0.422345
ENSMUSG00000023828	Slc22a3	17	12419972	12507704	-	3501	90.8721	0.295012	0.112804	2.61526	0.00891594	0.422417
ENSMUSG00000040280	Ndufa4l2	10	127514939	127517152	+	960	149.575	0.301305	0.11537	2.61164	0.00901083	0.424285
ENSMUSG00000022216	Psme1	14	55578123	55581529	+	2209	3339.58	-0.12209	0.0467478	-2.61167	0.00901011	0.424285
ENSMUSG00000027829	Ccnl1	3	65946151	65958249	-	5997	2965.95	0.140476	0.0539	2.60623	0.00915461	0.424358
ENSMUSG00000028967	Errfi1	4	150853919	150868892	+	3582	3188.41	0.292418	0.112239	2.60532	0.00917875	0.424358
ENSMUSG00000035273	Hpse	5	100679484	100719716	-	3516	1708.35	-0.229179	0.087847	-2.60884	0.00908486	0.424358
ENSMUSG00000021701	Plk2	13	110395044	110400844	+	2802	2681.96	0.199126	0.0763735	2.60727	0.00912674	0.424358
ENSMUSG00000025161	Slc16a3	11	120948480	120960868	+	5318	1251.47	-0.208429	0.0799447	-2.60717	0.00912949	0.424358
ENSMUSG00000063317	Usp31	7	121642021	121707253	-	10198	3105.74	0.152184	0.0583136	2.60975	0.00906083	0.424358
ENSMUSG00000023066	Rttn	18	88971790	89131013	+	7268	708.509	0.177882	0.0683802	2.60136	0.00928539	0.427995
ENSMUSG00000010803	Gabra1	11	42130939	42182930	-	5160	209.586	-0.303945	0.116984	-2.59817	0.00937209	0.430694
ENSMUSG00000036644	Tbc1d9b	11	50131396	50172785	+	6429	6164.85	0.117358	0.0452584	2.59308	0.00951216	0.435822
ENSMUSG00000038456	Dennd2a	6	39462378	39557867	-	5429	543.491	-0.178362	0.0689076	-2.58842	0.00964169	0.440438
ENSMUSG00000053930	Shisa6	11	66211725	66525964	-	7449	83.6208	0.304826	0.117954	2.58428	0.00975811	0.443391
ENSMUSG00000039678	Tbc1d13	2	30133746	30152013	+	4719	1940.13	0.14416	0.0557881	2.58407	0.00976428	0.443391
ENSMUSG00000062901	Klhl24	16	20097554	20127744	+	6683	4960.55	0.175506	0.067996	2.58112	0.00984807	0.444558
ENSMUSG00000001763	Tspan33	6	29694222	29718559	+	5195	897.859	-0.207689	0.0804543	-2.58145	0.0098387	0.444558
ENSMUSG00000072620	Slfn2	11	83065112	83070678	+	1664	1134.54	-0.278147	0.107931	-2.57707	0.00996411	0.448473
ENSMUSG00000025888	Casp1	9	5298517	5307265	+	1497	1012.9	-0.185097	0.071862	-2.57573	0.0100028	0.448896
ENSMUSG00000097254	AC155636.1	17	83851675	83854393	-	1617	75.773	-0.301574	0.117292	-2.57114	0.0101364	0.449847
ENSMUSG00000058022	Adtrp	13	41763148	41847684	-	2702	622.397	0.295139	0.114842	2.56996	0.010171	0.449847
ENSMUSG00000061232	H2-K1	17	33996017	34000333	-	2608	20145.5	-0.17291	0.0672176	-2.5724	0.0100997	0.449847
ENSMUSG00000063895	Nupl1	14	60219204	60251507	-	2787	2610.18	0.12849	0.0499523	2.57225	0.010104	0.449847
ENSMUSG00000050830	Vwc2	11	11114223	11268931	+	6041	300.405	0.286376	0.111432	2.56996	0.010171	0.449847
ENSMUSG00000039384	Dusp10	1	184013302	184075636	+	3042	937.746	0.290996	0.11346	2.56475	0.0103251	0.455346
ENSMUSG00000031066	Usp11	X	20703906	20720539	+	4732	612.194	0.186932	0.0729576	2.5622	0.0104012	0.457385
ENSMUSG00000026979	Psd4	2	24367580	24409182	+	6014	375.713	-0.26782	0.104572	-2.56111	0.0104339	0.457508
ENSMUSG00000040213	Ccbl2	3	142701051	142744910	+	2619	830.565	0.196113	0.0766199	2.55956	0.0104805	0.458236
ENSMUSG00000026630	Batf3	1	191098414	191108943	+	712	90.8079	-0.289453	0.113247	-2.55594	0.0105902	0.459097
ENSMUSG00000041608	Entpd3	9	120539818	120568318	+	3746	1614.22	-0.279168	0.109176	-2.55705	0.0105565	0.459097
ENSMUSG00000053398	Phgdh	3	98313170	98339990	-	2486	631.799	0.287445	0.112442	2.55637	0.010577	0.459097
ENSMUSG00000079539	Obp2b	2	25737009	25740097	+	732	1.83544e+06	0.297098	0.1164	2.55238	0.0106989	0.462501
ENSMUSG00000026068	Il18rap	1	40515362	40551705	+	6752	185.139	-0.293608	0.115299	-2.54649	0.0108813	0.469059
ENSMUSG00000024256	Adcyap1	17	93199422	93205485	+	2088	275.728	0.232969	0.0920944	2.52968	0.0114168	0.476549
ENSMUSG00000063810	Alms1	6	85587531	85702753	+	9986	2229.62	0.210387	0.0829487	2.53635	0.0112014	0.476549
ENSMUSG00000059824	Dbp	7	45705088	45710155	+	2945	2430.94	-0.287989	0.113418	-2.53918	0.0111113	0.476549
ENSMUSG00000022136	Dnajc3	14	118937932	118981702	+	5190	22157.6	0.127843	0.0504888	2.53211	0.011338	0.476549
ENSMUSG00000015085	Entpd2	2	25395874	25401321	+	2128	414.827	-0.214629	0.0848078	-2.53077	0.0113811	0.476549
ENSMUSG00000051335	Gfod1	13	43195519	43304172	-	6654	682.167	0.178847	0.0707098	2.52931	0.0114287	0.476549
ENSMUSG00000026984	Il1f6	2	24215418	24225702	+	883	269.548	-0.256856	0.101426	-2.53245	0.011327	0.476549
ENSMUSG00000038507	Parp12	6	39086410	39118349	-	3995	3648.38	-0.135323	0.0533937	-2.53445	0.0112625	0.476549
ENSMUSG00000038370	Pcp4l1	1	171173262	171196268	-	1577	18240.7	-0.205042	0.0809709	-2.5323	0.0113318	0.476549
ENSMUSG00000024776	Stambpl1	19	34192229	34240333	+	5557	604.742	-0.234826	0.0926897	-2.53347	0.0112941	0.476549
ENSMUSG00000021702	Thbs4	13	92751590	92794818	-	3289	415.169	-0.27402	0.10827	-2.53089	0.0113774	0.476549
ENSMUSG00000022537	Tmem44	16	30511855	30550842	-	8822	731.843	0.202916	0.0799705	2.53739	0.0111683	0.476549
ENSMUSG00000069808	Fam57a	11	76179671	76214827	+	6615	788.586	-0.177966	0.0705087	-2.52403	0.0116017	0.477465
ENSMUSG00000028480	Glipr2	4	43957401	43979118	+	2320	811.621	-0.232837	0.0922534	-2.52388	0.0116067	0.477465
ENSMUSG00000050335	Lgals3	14	47367751	47386160	+	1858	3485.57	-0.224822	0.0889524	-2.52745	0.0114895	0.477465
ENSMUSG00000030353	Tead4	6	128224288	128300823	-	3596	169.33	-0.256827	0.101718	-2.52488	0.0115738	0.477465
ENSMUSG00000037475	Thoc2	X	41794991	41920674	-	12666	3909.04	0.118657	0.0470038	2.5244	0.0115895	0.477465
ENSMUSG00000085112	A530072M11Rik	4	16164110	16266225	+	1852	148.864	0.262749	0.104231	2.52083	0.0117079	0.480337
ENSMUSG00000040543	Pitpnm3	11	72047528	72135778	-	9815	946.835	-0.232261	0.0921967	-2.51919	0.0117626	0.481291
ENSMUSG00000097145	AC102739.1	5	52190681	52197984	+	2118	938.382	0.202693	0.0804987	2.51797	0.0118033	0.48167
ENSMUSG00000023267	Gabrr2	4	33062999	33095865	+	2105	69.376	-0.287728	0.114446	-2.51409	0.0119341	0.48571
CUFFVRG_0435	Vmn2r56	7	12693998	12733105	-	2340	568.753	-0.289456	0.115203	-2.51258	0.0119854	0.486504
ENSMUSG00000073940	Hbb-b2	7	103812524	103813996	-	703	107.738	0.212887	0.0848211	2.50983	0.0120788	0.489
ENSMUSG00000026981	Il1rn	2	24336853	24351494	+	3207	458.281	-0.293809	0.11729	-2.50499	0.0122456	0.493879
ENSMUSG00000026822	Lcn2	2	32384633	32387797	-	2302	9672.96	-0.289685	0.115668	-2.50446	0.0122639	0.493879
ENSMUSG00000005103	Wdr1	5	38526814	38561666	-	2948	12823.4	-0.113538	0.0453808	-2.5019	0.012353	0.496161
ENSMUSG00000042638	Gucy2c	6	136697285	136781765	-	3958	723.401	0.266414	0.106533	2.50077	0.0123922	0.496435
ENSMUSG00000024665	Fads2	19	10064164	10101503	-	1508	1023.56	-0.210298	0.0841365	-2.49949	0.0124373	0.496941
ENSMUSG00000028961	Pgd	4	149149991	149166771	-	6447	8185.84	-0.254028	0.101969	-2.49123	0.0127303	0.506006
ENSMUSG00000022383	Ppara	15	85734983	85802819	+	3836	170.528	0.281477	0.112949	2.49206	0.0127004	0.506006
ENSMUSG00000034612	Chst11	10	82985498	83195900	+	5527	1368.65	-0.150036	0.0602869	-2.48869	0.0128215	0.508308
ENSMUSG00000039519	Cyp7b1	3	18071950	18243338	-	2166	214.66	-0.289905	0.116596	-2.48642	0.0129037	0.510248
ENSMUSG00000069072	Slc7a14	3	31202910	31310378	-	9777	108.022	-0.29214	0.117884	-2.47819	0.0132049	0.515496
ENSMUSG00000024308	Tapbp	17	33915899	33929288	+	3296	11464.8	-0.183383	0.0739163	-2.48095	0.0131031	0.515496
ENSMUSG00000011114	Tbrg1	9	37649182	37657312	-	3482	4019.87	-0.130643	0.0526709	-2.48036	0.0131248	0.515496
ENSMUSG00000034832	Tet3	6	83362373	83441678	-	11086	3986.84	0.158969	0.064133	2.47874	0.0131849	0.515496
ENSMUSG00000021514	Zfp369	13	65278814	65304221	+	5896	481.488	0.211059	0.0851266	2.47935	0.0131622	0.515496
ENSMUSG00000067787	Blcap	2	157556362	157571274	-	3043	1152.61	-0.203092	0.0820785	-2.47437	0.0133473	0.516189
ENSMUSG00000003031	Cdkn1b	6	134920401	134925513	+	4552	5345.11	0.116207	0.0469755	2.47378	0.0133691	0.516189
ENSMUSG00000047115	Fam221a	6	49367739	49389905	+	2565	751.892	0.200677	0.0811512	2.47288	0.013403	0.516189
ENSMUSG00000048062	Fpr-rs4	17	18021733	18022704	+	972	81.5568	0.290297	0.117233	2.47623	0.0132778	0.516189
ENSMUSG00000026303	Mlph	1	90915085	90951142	+	5357	4813.06	0.221099	0.0894923	2.47059	0.0134889	0.516189
ENSMUSG00000004540	Psg17	7	18813937	18821607	-	2100	111.115	0.291487	0.117966	2.47093	0.0134761	0.516189
ENSMUSG00000032290	Ptpn9	9	56994968	57062805	+	4054	3308.77	-0.136269	0.0551587	-2.4705	0.0134925	0.516189
ENSMUSG00000021549	Rasa1	13	85214780	85289029	-	7296	3252.26	0.115573	0.0467425	2.47254	0.0134157	0.516189
ENSMUSG00000027597	Ahcy	2	155059310	155074497	-	2805	848.87	-0.171245	0.0694129	-2.46705	0.013623	0.518591
ENSMUSG00000035000	Dpp4	2	62330073	62412231	-	6319	651.525	0.247845	0.100447	2.46741	0.0136093	0.518591
ENSMUSG00000048373	Fgfbp1	5	43978865	43981762	-	1154	744.552	-0.268086	0.108741	-2.46537	0.0136872	0.519741
ENSMUSG00000037845	Fdxacb1	9	50768236	50773348	+	3256	297.549	0.217855	0.0884601	2.46275	0.0137876	0.520489
ENSMUSG00000031858	Mau2	8	70016123	70042734	-	5390	3504.16	0.147728	0.0599986	2.4622	0.013809	0.520489
ENSMUSG00000026088	Mitd1	1	37874801	37890411	-	2929	911.896	-0.143926	0.0584539	-2.46221	0.0138083	0.520489
ENSMUSG00000037369	Kdm6a	X	18162575	18279936	+	8158	3938.55	0.12732	0.0518082	2.45754	0.0139894	0.525994
ENSMUSG00000002455	Prpf6	2	181591868	181655660	+	3859	3030.88	-0.107563	0.0437994	-2.45581	0.0140566	0.527226
CUFFVRG_0247	Vmn1r43	6	89858868	89876337	-	12891	2900.42	0.237481	0.0968135	2.45297	0.0141681	0.530108
ENSMUSG00000020656	Grhl1	12	24572287	24617391	+	3500	1391.7	0.269435	0.110064	2.44799	0.0143655	0.534878
ENSMUSG00000026919	Lcn4	2	26667674	26671282	-	774	373758	0.282813	0.115514	2.4483	0.0143532	0.534878
ENSMUSG00000041685	Fcho2	13	98723407	98815449	-	5229	4891.49	0.119632	0.0488881	2.44705	0.0144032	0.534982
ENSMUSG00000028164	Manba	3	135485611	135571404	+	6971	1937.35	-0.12693	0.0519053	-2.44542	0.0144684	0.536103
ENSMUSG00000040146	Rgl3	9	21971527	21989453	-	2550	914.995	-0.226648	0.0927805	-2.44284	0.0145721	0.537572
ENSMUSG00000037936	Scarb1	5	125277087	125341094	-	6291	1220.71	-0.147031	0.0601922	-2.44269	0.0145783	0.537572
ENSMUSG00000022054	Nefm	14	68082590	68124846	-	5782	93.5415	-0.278831	0.114225	-2.44106	0.0146441	0.538699
ENSMUSG00000022353	Mtss1	15	58941244	59082026	-	4965	1764.72	-0.143354	0.0587837	-2.43867	0.0147412	0.539677
ENSMUSG00000002265	Peg3	7	6703892	6730421	-	13314	1485.7	0.224584	0.0920669	2.43935	0.0147137	0.539677
ENSMUSG00000049422	Chchd10	10	75935573	75937725	+	939	3551.6	-0.127741	0.0524451	-2.43571	0.0148628	0.540986
ENSMUSG00000002459	Rgs20	1	4909576	5070285	-	4239	4828.13	-0.172695	0.0709156	-2.43521	0.014883	0.540986
ENSMUSG00000044550	Tceal3	X	136590842	136668378	+	3546	1096.93	-0.210103	0.0862407	-2.43624	0.014841	0.540986
ENSMUSG00000037321	Tap1	17	34187553	34197225	+	5476	1516.59	-0.208763	0.0857939	-2.43331	0.0149615	0.54255
ENSMUSG00000057337	Chst3	10	60181532	60219260	-	6497	260.654	-0.283476	0.116617	-2.43083	0.0150644	0.544991
ENSMUSG00000005625	Psmd4	3	95032694	95042614	-	2808	3720.58	-0.0982413	0.0406632	-2.41598	0.015693	0.566392
ENSMUSG00000050332	Amer1	X	95420318	95444872	-	8496	1305.74	0.201086	0.0833257	2.41326	0.0158107	0.569297
ENSMUSG00000036501	Fam13b	18	34442352	34506823	-	3343	2769.95	0.11044	0.0457893	2.41191	0.0158692	0.570061
ENSMUSG00000035105	Egln3	12	54178981	54203860	-	2662	7057.74	-0.120226	0.0499516	-2.40685	0.016091	0.572125
ENSMUSG00000034634	Ly6d	15	74762056	74763567	-	691	5935.59	-0.146485	0.0608566	-2.40704	0.0160822	0.572125
ENSMUSG00000097487	Ptges3l	11	101418812	101425333	-	2108	89.1088	-0.283712	0.117747	-2.4095	0.0159743	0.572125
ENSMUSG00000050359	Sprr1a	3	92483952	92485895	-	806	6710.06	-0.255258	0.106105	-2.40572	0.0161407	0.572125
ENSMUSG00000005803	Sqrdl	2	122765237	122809569	+	4084	1254.3	-0.203198	0.0843979	-2.40762	0.0160568	0.572125
ENSMUSG00000002007	Srpk3	X	73774405	73778925	+	2784	77.5745	-0.280124	0.11648	-2.40491	0.0161764	0.572125
CUFFVRG_0225	Vmn1r-ps14	6	58046448	58052216	-	3532	183.155	0.26596	0.110603	2.40464	0.0161883	0.572125
ENSMUSG00000029669	Tspan12	6	21771395	21852515	-	2626	5461.42	0.13531	0.0563063	2.4031	0.0162568	0.573219
ENSMUSG00000038776	Ephx1	1	180976155	181020904	-	2005	10133.7	-0.196796	0.08197	-2.40083	0.016358	0.575463
ENSMUSG00000050627	Gpd1l	9	114899341	114933987	-	5077	8358.18	0.101301	0.0422333	2.39861	0.0164576	0.575477
ENSMUSG00000027210	Meis2	2	115863064	116065839	-	11969	10990.6	0.132172	0.05513	2.39747	0.0165088	0.575477
ENSMUSG00000027168	Pax6	2	105668896	105698410	+	12744	2124.93	0.138524	0.057721	2.39988	0.0164003	0.575477
ENSMUSG00000020811	Wscd1	11	71749920	71789647	+	4287	170.338	-0.250848	0.104597	-2.39823	0.0164746	0.575477
ENSMUSG00000015647	Lama5	2	180176373	180225859	-	11388	9075.72	-0.216234	0.0902469	-2.39603	0.0165737	0.576426
CUFFVRG_0409	Vmn2r48	7	9927624	9953585	-	2568	2138.87	-0.264808	0.11069	-2.39234	0.0167414	0.580936
ENSMUSG00000056121	Fez2	17	78377885	78418131	-	2020	1155.59	-0.260829	0.109241	-2.38765	0.0169565	0.587069
ENSMUSG00000025911	Adhfe1	1	9547948	9577970	+	3326	157.166	0.268477	0.112504	2.38638	0.017015	0.587766
ENSMUSG00000085582	3110099E03Rik	2	115493513	115527744	-	2935	314.771	0.280889	0.117764	2.38519	0.0170705	0.588356
ENSMUSG00000027313	Chac1	2	119351229	119354381	+	1637	185.798	0.28005	0.117522	2.38295	0.0171745	0.588537
ENSMUSG00000058729	Lin9	1	180641150	180690518	+	3392	301.788	0.20508	0.0860245	2.38397	0.0171271	0.588537
ENSMUSG00000043639	Rbm20	19	53677306	53867080	+	6790	620.499	0.225145	0.0945093	2.38226	0.0172069	0.588537
ENSMUSG00000037411	Serpine1	5	137061504	137072272	-	3024	384.725	0.277952	0.116699	2.38177	0.0172296	0.588537
ENSMUSG00000037773	Pced1a	2	130417247	130424701	-	5072	745.054	0.203332	0.0854561	2.37938	0.0173418	0.591049
ENSMUSG00000029762	Akr1b8	6	34354119	34368463	+	1499	359.997	-0.277952	0.117027	-2.37511	0.0175436	0.596178
ENSMUSG00000070034	Sp110	1	85576899	85598817	-	6680	668.685	-0.213203	0.0897864	-2.37455	0.0175702	0.596178
ENSMUSG00000027522	Stx16	2	174076308	174099771	+	3962	2522.15	0.115533	0.0486803	2.37331	0.0176296	0.596871
ENSMUSG00000015839	Nfe2l2	2	75675513	75704641	-	3796	14536.9	0.136636	0.0575923	2.37247	0.0176696	0.596905
ENSMUSG00000074651	Mcidas	13	112993868	113000394	+	2354	118.407	0.276802	0.116771	2.37046	0.0177659	0.598836
ENSMUSG00000098132	RASSF10	7	112953962	112957457	+	3496	675.532	0.276065	0.116501	2.36964	0.0178056	0.598855
ENSMUSG00000037016	Frem2	3	53513939	53657355	-	12347	774.091	0.190935	0.0806672	2.36695	0.0179354	0.599429
ENSMUSG00000043313	Pcdhb19	18	37496997	37504127	+	7131	325.037	0.259471	0.109561	2.36827	0.0178717	0.599429
ENSMUSG00000020513	Tubd1	11	86544991	86567360	+	2070	246.732	0.232782	0.098351	2.36685	0.0179402	0.599429
ENSMUSG00000085830	E130003G02Rik	2	25291220	25298925	+	2891	181.21	0.263063	0.111531	2.35866	0.018341	0.607977
ENSMUSG00000039903	Eva1c	16	90826719	90905109	+	3806	523.09	-0.237974	0.100906	-2.35838	0.0183549	0.607977
ENSMUSG00000022762	Ncam2	16	81200697	81624285	+	6162	1548.75	0.21103	0.0894258	2.35983	0.0182835	0.607977
ENSMUSG00000090112	Shprh	10	11149427	11217595	+	14066	2396.84	0.106286	0.0450518	2.35919	0.0183149	0.607977
ENSMUSG00000027713	1810062G17Rik	3	36475937	36482299	+	911	233.708	-0.216074	0.0917353	-2.35541	0.0185025	0.60891
ENSMUSG00000009092	Derl3	10	75893398	75895941	+	1336	1998.3	0.261337	0.110951	2.35543	0.0185011	0.60891
ENSMUSG00000062061	Obp2a	2	25700043	25703326	+	744	2.02858e+06	0.27348	0.116087	2.35583	0.0184815	0.60891
ENSMUSG00000039449	Prpf18	2	4622058	4652113	-	5228	3480.75	0.11027	0.0468796	2.35219	0.0186631	0.612878
ENSMUSG00000022696	Sidt1	16	44240180	44333196	-	5623	419.391	0.277105	0.117971	2.34892	0.018828	0.615651
CUFFVRG_0224	Vmn1r26	6	58004934	58015178	-	4670	1546.36	0.250944	0.1068	2.34966	0.0187906	0.615651
ENSMUSG00000030315	Vgll4	6	114860628	114969994	-	4133	3018.09	0.12017	0.0512601	2.34432	0.0190619	0.62197
ENSMUSG00000069273	Hist1h3e	13	23561534	23562369	-	836	80.4569	-0.276099	0.117965	-2.34051	0.0192573	0.62462
ENSMUSG00000021646	Mccc2	13	99948533	100015639	-	2123	1426.33	0.149305	0.063793	2.34046	0.0192601	0.62462
ENSMUSG00000027894	Slc6a17	3	107467543	107518018	-	10283	1491.04	-0.228625	0.0976881	-2.34035	0.0192656	0.62462
ENSMUSG00000028333	Anp32b	4	46450902	46472657	+	1716	4627.15	-0.109032	0.0467125	-2.3341	0.0195904	0.625269
ENSMUSG00000097184	CT030736.1	16	30008667	30021430	+	2430	567.229	-0.248428	0.106262	-2.33788	0.0193934	0.625269
ENSMUSG00000025932	Eya1	1	14168954	14310200	-	4369	3930.02	0.177029	0.07579	2.33578	0.0195027	0.625269
ENSMUSG00000010609	Psen2	1	180227004	180263438	-	3832	3437.08	-0.167036	0.0715764	-2.33368	0.0196124	0.625269
ENSMUSG00000030643	Rab30	7	92741603	92837117	+	2116	240.862	0.230962	0.0989455	2.33423	0.0195835	0.625269
ENSMUSG00000004451	Ralb	1	119470305	119504794	-	4734	1630.9	-0.164921	0.0705599	-2.33731	0.0194229	0.625269
ENSMUSG00000032501	Trib1	15	59648350	59656550	+	5699	1972.3	0.249303	0.106651	2.33755	0.0194104	0.625269
ENSMUSG00000054737	Zfp182	X	21028939	21062316	-	5733	716.503	0.155516	0.066551	2.33679	0.0194503	0.625269
ENSMUSG00000058886	Deaf1	7	141297176	141327725	-	2192	1119.39	0.151444	0.0649416	2.332	0.0197008	0.62634
ENSMUSG00000026479	Lamc2	1	153122756	153186447	-	5164	1729.19	-0.204346	0.0877484	-2.32877	0.0198714	0.62634
ENSMUSG00000008496	Pou2f2	7	25091909	25159922	-	3686	193.974	-0.244102	0.104872	-2.32762	0.0199325	0.62634
ENSMUSG00000002983	Relb	7	19606217	19629438	-	3885	549.048	-0.19628	0.0842055	-2.33097	0.0197551	0.62634
ENSMUSG00000025902	Sox17	1	4490928	4496413	-	3154	310.686	-0.274654	0.117973	-2.32811	0.0199061	0.62634
ENSMUSG00000045333	Zfp423	8	87661810	87959595	-	5608	917.309	-0.214453	0.0921329	-2.32765	0.0199306	0.62634
ENSMUSG00000033669	Zfp7	15	76879259	76892392	+	2769	1427.59	-0.134466	0.0577619	-2.32794	0.0199154	0.62634
ENSMUSG00000012519	Mlkl	8	111311797	111338177	-	2303	153.599	-0.261785	0.112587	-2.32517	0.020063	0.629082
ENSMUSG00000025429	Pstpip2	18	77794545	77882007	+	1395	722.573	-0.149046	0.0641215	-2.32444	0.020102	0.629082
ENSMUSG00000027660	Skil	3	31095058	31122577	+	9694	2617.14	0.203838	0.0877282	2.32352	0.0201511	0.629332
ENSMUSG00000017830	Dhx58	11	100694884	100704271	-	3272	956.167	-0.162267	0.0698983	-2.32147	0.0202615	0.63149
ENSMUSG00000029188	Slc34a2	5	53038082	53071664	+	5011	410.154	-0.206347	0.0889545	-2.31969	0.0203576	0.633197
ENSMUSG00000021392	Nol8	13	49653350	49679015	+	4242	997.858	0.129882	0.0560538	2.31709	0.020499	0.636301
ENSMUSG00000034795	Ccdc122	14	77036772	77112257	+	1985	397.855	-0.196891	0.0852346	-2.30999	0.0208885	0.638038
ENSMUSG00000030144	Clec4d	6	123262107	123275268	+	1336	186.676	-0.246585	0.106733	-2.31029	0.0208719	0.638038
ENSMUSG00000028556	Dock7	4	98936665	99120915	-	8115	5686.59	0.115362	0.0499049	2.31163	0.0207983	0.638038
ENSMUSG00000024511	Rab27b	18	69979131	70141605	-	10679	2506.11	0.272383	0.117909	2.31012	0.0208817	0.638038
ENSMUSG00000029156	Sgcb	5	73632749	73647713	-	3709	1508.82	-0.121993	0.0527547	-2.31246	0.0207523	0.638038
ENSMUSG00000074607	Tox2	2	163203125	163324170	+	3401	313.038	-0.245946	0.106348	-2.31264	0.0207423	0.638038
ENSMUSG00000027217	Tspan18	2	93201760	93334505	-	8175	1056.93	-0.20843	0.0901803	-2.31126	0.0208186	0.638038
CUFFVRG_0015	Vmn1r198	13	22350364	22360364	+	6322	1120.8	0.196646	0.0849768	2.31411	0.0206615	0.638038
ENSMUSG00000024952	Rps6ka4	19	6829085	6840601	-	3119	2455.53	-0.14278	0.0618642	-2.30795	0.0210018	0.640069
ENSMUSG00000054455	Vapb	2	173737511	173784336	+	7131	6649.83	0.0794692	0.0344426	2.30729	0.0210387	0.640069
ENSMUSG00000027186	Elf5	2	103411688	103450989	+	5877	1700.99	0.271675	0.117876	2.30475	0.0211806	0.642099
ENSMUSG00000048022	Tmem229a	6	24951141	24956125	-	4985	137.669	-0.260282	0.112977	-2.30385	0.0212313	0.642099
ENSMUSG00000036944	Tmem71	15	66526212	66561046	-	2931	168.259	-0.250708	0.108809	-2.3041	0.0212168	0.642099
ENSMUSG00000076258	Gm23935	16	11144125	11144181	+	57	178672	-0.123352	0.0535836	-2.30205	0.0213323	0.642764
ENSMUSG00000041231	Ublcp1	11	44454571	44470498	-	2542	2741.14	-0.134741	0.0585329	-2.30196	0.0213373	0.642764
ENSMUSG00000055401	Fbxo6	4	148145716	148152140	-	2207	1355.32	-0.155345	0.067595	-2.29817	0.0215519	0.647954
ENSMUSG00000026579	F5	1	164151838	164220277	+	7430	4857.3	-0.194056	0.0844873	-2.29687	0.0216262	0.648915
ENSMUSG00000022377	Asap1	15	64086857	64382919	-	7482	1903.01	-0.134165	0.058507	-2.29315	0.0218393	0.649681
ENSMUSG00000037905	Bri3bp	5	125441568	125460872	+	6975	5032.39	0.139063	0.0606435	2.29312	0.0218413	0.649681
ENSMUSG00000022947	Cbr3	16	93683215	93690990	+	1170	579.396	-0.265274	0.115716	-2.29245	0.0218798	0.649681
ENSMUSG00000090665	Gad1-ps	10	99443730	99447007	+	3278	95.951	-0.27056	0.11788	-2.29521	0.0217209	0.649681
ENSMUSG00000037762	Slc16a9	10	70245100	70285968	+	3869	1037.11	-0.213298	0.0930924	-2.29125	0.021949	0.649681
ENSMUSG00000020334	Slc22a4	11	53983123	54028090	-	2553	319.652	-0.214613	0.0935289	-2.29462	0.0217551	0.649681
ENSMUSG00000079260	Tmppe	9	114401095	114411200	+	6855	765.909	-0.203623	0.0888628	-2.29143	0.0219385	0.649681
ENSMUSG00000002233	Rhoc	3	104789011	104794459	+	1292	4689.94	-0.138867	0.0606366	-2.29016	0.0220121	0.650291
ENSMUSG00000096472	Cdkn2d	9	21288463	21291209	-	1271	609.234	-0.169755	0.0741912	-2.28808	0.0221331	0.65135
ENSMUSG00000022351	Sqle	15	59315077	59331192	+	5546	7125.88	-0.14772	0.0645411	-2.28877	0.022093	0.65135
ENSMUSG00000041733	Coq5	5	115279666	115296972	+	2037	1104.86	-0.148481	0.0649785	-2.28508	0.0223083	0.653993
ENSMUSG00000011034	Slc5a1	5	33104219	33162872	+	4106	3414.54	-0.252312	0.110386	-2.28572	0.0222705	0.653993
ENSMUSG00000070003	Ssbp4	8	70597491	70608314	-	1474	1894.21	-0.117086	0.0512682	-2.28379	0.0223839	0.654953
ENSMUSG00000075033	Nxpe3	16	55839953	55895279	-	6430	261.939	-0.247629	0.108482	-2.28268	0.0224494	0.655616
ENSMUSG00000079491	H2-T10	17	36115876	36121465	-	3419	149.894	-0.253025	0.110905	-2.28145	0.0225218	0.656479
CUFFVRG_0181	Vmn1r11	6	57133613	57139921	+	2670	153.712	0.268188	0.117785	2.27693	0.0227901	0.663037
ENSMUSG00000042228	Lyn	4	3678115	3813122	+	4073	3870.37	-0.105877	0.0465475	-2.27461	0.0229293	0.665819
ENSMUSG00000030905	Crym	7	120186380	120202111	-	3391	156.701	0.259339	0.114244	2.27004	0.023205	0.671463
ENSMUSG00000062593	Lilrb4	10	51480640	51496613	+	1491	293.944	-0.267722	0.117942	-2.26994	0.0232114	0.671463
ENSMUSG00000056201	Cfl1	19	5490485	5494029	+	1148	15241.2	-0.120511	0.0531485	-2.26743	0.023364	0.674602
ENSMUSG00000085241	Snhg3	4	132348014	132353686	-	986	446.366	-0.211268	0.0933106	-2.26413	0.0235659	0.679149
ENSMUSG00000019122	Ccl9	11	83572919	83578636	-	3045	1649.36	0.266666	0.117934	2.26115	0.0237499	0.681732
ENSMUSG00000055413	H2-Q5	17	35394126	35397800	+	1591	103.75	-0.262464	0.116048	-2.26169	0.0237167	0.681732
CUFFVRG_0398	Vmn2r37	7	9205546	9223653	-	3081	1551.56	-0.256141	0.113319	-2.26036	0.023799	0.681732
ENSMUSG00000078779	Zfp59	7	27842855	27855086	+	1962	218.447	-0.210499	0.0931495	-2.2598	0.0238337	0.681732
ENSMUSG00000063130	Calml3	13	3802893	3804318	-	1426	398.276	-0.265783	0.117674	-2.25865	0.0239053	0.682504
ENSMUSG00000096727	Psmb9	17	34181988	34187764	-	3659	557.901	-0.205575	0.0910757	-2.25719	0.0239963	0.682558
ENSMUSG00000052751	Repin1	6	48593883	48599082	+	3975	1258.03	-0.131482	0.0582379	-2.25767	0.0239664	0.682558
ENSMUSG00000024767	Otub1	19	7198202	7206316	-	2545	3323.67	-0.120844	0.0535943	-2.2548	0.0241459	0.685537
ENSMUSG00000017861	Mybl2	2	163054687	163084688	+	4632	154.007	-0.25945	0.115115	-2.25383	0.0242069	0.685998
ENSMUSG00000073771	Btbd19	4	117119219	117125725	-	3883	412.522	-0.208307	0.0927405	-2.24612	0.0246961	0.687408
ENSMUSG00000024955	Esrra	19	6910977	6921813	-	2539	1616.26	-0.137488	0.0610728	-2.25122	0.0243718	0.687408
ENSMUSG00000029001	Fbxo44	4	148152800	148160482	-	3024	800.278	-0.189998	0.0845964	-2.24593	0.0247085	0.687408
ENSMUSG00000019791	Hint3	10	30608141	30618479	-	990	862.078	0.145966	0.0650307	2.24457	0.0247957	0.687408
ENSMUSG00000009828	Ick	9	78109192	78172107	+	11524	2523.59	0.130225	0.0578697	2.25031	0.0244291	0.687408
ENSMUSG00000005057	Sh2b2	5	136218149	136244903	-	2848	1550.38	-0.22907	0.101879	-2.24844	0.0245482	0.687408
ENSMUSG00000057058	Skap1	11	96464593	96759130	+	7462	93.755	-0.264771	0.117945	-2.24487	0.0247767	0.687408
ENSMUSG00000039232	Stx11	10	12939983	12964259	-	2396	143.709	-0.257987	0.114877	-2.24576	0.0247191	0.687408
ENSMUSG00000049336	Tenm2	11	36006656	37235964	-	11474	5356.03	0.239294	0.106357	2.24991	0.0244546	0.687408
ENSMUSG00000026670	Uap1	1	170141938	170174957	-	3779	4355.31	0.132651	0.0590706	2.24564	0.0247271	0.687408
CUFFVRG_0272	Vmn1r77	7	12036752	12049292	+	8342	516.341	0.243117	0.10821	2.24671	0.0246586	0.687408
CUFFVRG_0258	Vmn2r27	6	124189704	124231857	-	4657	70.9083	0.263028	0.117035	2.24744	0.0246121	0.687408
ENSMUSG00000024290	Rock1	18	10064401	10181792	-	6187	7783.45	0.084686	0.0377427	2.24377	0.024847	0.687584
ENSMUSG00000041189	Chrnb1	11	69784036	69795943	-	2531	471.597	-0.184071	0.0822068	-2.23912	0.0251482	0.693995
ENSMUSG00000053141	Ptprt	2	161521990	162661147	-	12611	1615.48	0.195139	0.0871624	2.23879	0.0251694	0.693995
ENSMUSG00000022185	Acin1	14	54642161	54686931	-	8649	6661.82	0.0976258	0.0436679	2.23564	0.0253754	0.694179
ENSMUSG00000040007	Bahd1	2	118900377	118924528	+	4664	1742.73	-0.114229	0.0511189	-2.23458	0.025445	0.694179
ENSMUSG00000057789	Bak1	17	27019810	27029009	-	2407	1058.82	-0.174047	0.0778776	-2.23488	0.0254255	0.694179
ENSMUSG00000034438	Gbp8	5	105014153	105139540	-	2459	80.765	-0.262382	0.117264	-2.23753	0.025252	0.694179
ENSMUSG00000004040	Stat3	11	100885098	100939540	-	9527	10930.3	-0.142096	0.0635497	-2.23598	0.0253528	0.694179
ENSMUSG00000015981	Stk32c	7	139103638	139213307	-	2302	208.247	-0.255981	0.114557	-2.23453	0.0254482	0.694179
ENSMUSG00000038242	Aox4	1	58210397	58268597	+	6329	120.265	-0.257656	0.115484	-2.2311	0.0256746	0.69498
ENSMUSG00000048970	C1galt1c1	X	38630785	38635087	-	1449	2924.78	0.0922552	0.041318	2.23281	0.0255615	0.69498
ENSMUSG00000035202	Lars2	9	123366940	123462664	+	3881	134183	-0.123548	0.0554037	-2.22996	0.0257501	0.69498
ENSMUSG00000029830	Svopl	6	37983739	38046996	-	4281	6987.41	-0.225832	0.10125	-2.23043	0.0257188	0.69498
ENSMUSG00000090124	Ugt1a7c	1	88095062	88220002	+	3233	250.194	-0.216592	0.0970675	-2.23135	0.025658	0.69498
ENSMUSG00000045639	Zfp629	7	127607031	127615797	-	6723	1286.6	-0.151042	0.0676545	-2.23255	0.0255784	0.69498
ENSMUSG00000025393	Atp5b	10	128083273	128090391	+	4237	36745.7	-0.0664776	0.0298459	-2.22736	0.0259232	0.697194
ENSMUSG00000027994	Ccdc109b	3	129914960	129970206	-	1318	963.271	-0.206022	0.0924961	-2.22736	0.025923	0.697194
ENSMUSG00000027742	Cog6	3	52982123	53017223	-	2920	3337.63	0.0993851	0.0446666	2.22504	0.0260783	0.698352
ENSMUSG00000050138	Kcnk12	17	87745837	87797994	-	1936	285.952	-0.26203	0.117784	-2.22467	0.0261032	0.698352
ENSMUSG00000037997	Parp11	6	127446840	127494241	+	5720	734.139	-0.171817	0.07722	-2.22503	0.0260792	0.698352
ENSMUSG00000036813	Entpd8	2	25080304	25085716	+	2715	525.738	-0.225377	0.101483	-2.22084	0.0263617	0.704036
ENSMUSG00000056708	Ier5	1	155096367	155099636	-	3270	1595.76	-0.210023	0.0946553	-2.21882	0.0264989	0.706469
ENSMUSG00000035493	Tgfbi	13	56609603	56639339	+	2678	1939.9	-0.245291	0.110586	-2.21809	0.0265485	0.70656
ENSMUSG00000022477	Aco2	15	81872309	81915133	+	3892	12960.8	-0.0821878	0.0370758	-2.21675	0.0266401	0.707545
ENSMUSG00000021823	Vcl	14	20929433	21033673	+	5229	6305.6	-0.234668	0.105888	-2.2162	0.026678	0.707545
ENSMUSG00000056313	1810011O10Rik	8	24437616	24438946	-	1331	3368.46	0.227223	0.102603	2.21457	0.0267895	0.709272
ENSMUSG00000014850	Msh3	13	92211881	92355003	-	3945	963.962	0.219749	0.0993191	2.21255	0.0269285	0.710033
ENSMUSG00000073982	Rhog	7	102239123	102250123	-	1356	943.739	-0.147111	0.0664873	-2.21262	0.026924	0.710033
ENSMUSG00000060429	Sntb1	15	55638843	55906949	-	2869	1809.89	0.143555	0.0648942	2.21213	0.0269574	0.710033
ENSMUSG00000073755	5730409E04Rik	4	126609818	126614371	+	2891	839.841	-0.188759	0.0854475	-2.20906	0.0271704	0.711968
ENSMUSG00000037548	H2-DMb2	17	34143307	34151553	+	1710	399.04	-0.235542	0.106597	-2.20966	0.027129	0.711968
ENSMUSG00000027376	Prom2	2	127526473	127541467	-	5187	1517.78	0.259482	0.117418	2.2099	0.0271124	0.711968
ENSMUSG00000061825	Ces2c	8	104847068	104854483	+	1970	116.268	-0.250572	0.113474	-2.20819	0.0272309	0.712333
ENSMUSG00000093077	Mir5105	5	146261003	146261084	+	82	103921	-0.116443	0.0527583	-2.20711	0.0273064	0.713089
ENSMUSG00000027703	Lrriq4	3	30644507	30672431	+	2762	237.395	-0.22716	0.10299	-2.20566	0.0274079	0.713534
ENSMUSG00000028370	Pappa	4	65124174	65357509	+	11027	1804.75	0.171136	0.0776175	2.20487	0.0274633	0.713534
CUFFVRG_0113	Vmn1r231	17	20889127	20905056	-	2648	1472.7	0.238511	0.108152	2.20533	0.0274309	0.713534
ENSMUSG00000038415	Foxq1	13	31558170	31560970	+	2801	498.991	0.255412	0.116026	2.20132	0.027713	0.718801
ENSMUSG00000041241	Mul1	4	138434671	138442265	+	4000	1936.08	-0.112847	0.051326	-2.19862	0.0279048	0.722551
CUFFVRG_0286	Vmn1r91	7	20099544	20104619	+	5076	120.366	0.257489	0.117155	2.19784	0.0279603	0.722765
ENSMUSG00000003604	Aven	2	112492964	112634573	+	5001	363.951	0.193625	0.0881915	2.19551	0.0281271	0.725836
ENSMUSG00000056124	B4galt6	18	20684599	20746404	-	5808	1459.64	-0.176524	0.0804263	-2.19486	0.028174	0.725836
ENSMUSG00000023048	Prr13	15	102459028	102462806	+	1562	3083.62	-0.113914	0.0519251	-2.19382	0.0282483	0.726526
ENSMUSG00000031904	Slc7a6	8	106168875	106198704	+	3730	2017.21	0.158417	0.072274	2.19189	0.0283873	0.727656
ENSMUSG00000039976	Tbc1d16	11	119143045	119228499	-	7119	2432.23	0.161689	0.0737647	2.19195	0.0283829	0.727656
ENSMUSG00000029752	Asns	6	7675169	7693254	-	2735	4777.19	0.24321	0.111097	2.18917	0.0285845	0.728783
ENSMUSG00000047228	BC048546	6	128539822	128581606	-	4698	860508	0.234815	0.107563	2.18304	0.0290327	0.728783
ENSMUSG00000037872	Darc	1	173331886	173333503	-	1158	248.26	-0.217586	0.0994856	-2.18711	0.0287343	0.728783
ENSMUSG00000029298	Gbp9	5	105078394	105139539	-	3693	826.747	-0.232003	0.106184	-2.18491	0.0288954	0.728783
ENSMUSG00000083899	Gm12346	11	77293444	77295898	+	2255	243.13	0.257218	0.117463	2.18978	0.02854	0.728783
ENSMUSG00000078870	Gm14410	2	177183453	177206421	-	2398	200.612	0.220988	0.101227	2.1831	0.0290284	0.728783
ENSMUSG00000026608	Kctd3	1	188971098	189007840	-	3703	2183.06	0.103977	0.0476485	2.18216	0.029098	0.728783
ENSMUSG00000059401	Mamld1	X	71050256	71156056	+	4796	284.731	-0.258274	0.117932	-2.19003	0.028522	0.728783
ENSMUSG00000064339	mt-Rnr2	MT	1094	2675	+	1582	61629.2	-0.140422	0.064217	-2.18668	0.0287658	0.728783
ENSMUSG00000026672	Optn	2	5020642	5064051	-	3753	1162.3	-0.182362	0.083364	-2.18754	0.0287028	0.728783
ENSMUSG00000049100	Pcdh10	3	45378398	45434566	+	10628	1337.13	-0.252225	0.115492	-2.18391	0.0289685	0.728783
ENSMUSG00000054364	Rhob	12	8497763	8499985	-	2223	3683.1	0.180662	0.0827397	2.18349	0.0289995	0.728783
ENSMUSG00000021113	Snapc1	12	73964530	73984820	+	2125	1574.85	-0.148108	0.0678235	-2.18373	0.0289824	0.728783
ENSMUSG00000046997	Spsb4	9	96943482	97018843	-	4484	134.226	-0.256945	0.117714	-2.18279	0.0290516	0.728783
ENSMUSG00000030314	Atg7	6	114643097	114860614	+	5273	920.175	-0.135185	0.0620042	-2.18026	0.0292385	0.72942
ENSMUSG00000026566	Mpzl1	1	165592181	165634541	-	2356	4469.65	0.101843	0.0467335	2.17924	0.0293141	0.72942
ENSMUSG00000061458	Nol10	12	17348458	17430094	+	3020	878.274	-0.138632	0.0635638	-2.18099	0.0291839	0.72942
ENSMUSG00000074876	Spata5l1	2	122630625	122632930	+	1547	124.101	-0.230811	0.105904	-2.17944	0.0292991	0.72942
ENSMUSG00000026308	Klhl30	1	91351016	91362416	+	3089	84.2105	-0.25404	0.116706	-2.17675	0.0294989	0.730456
ENSMUSG00000030124	Lag3	6	124904361	124911705	-	2109	124.543	-0.255966	0.117544	-2.17762	0.0294344	0.730456
ENSMUSG00000034947	Tmem106a	11	101582242	101591788	+	3138	765.086	-0.173129	0.0795215	-2.17713	0.0294707	0.730456
ENSMUSG00000024395	Lims2	18	31931507	31958619	+	1688	443.646	-0.236152	0.108598	-2.17455	0.0296639	0.733355
ENSMUSG00000031382	Asb11	X	164436994	164459170	+	2847	59.3953	-0.244918	0.112739	-2.17243	0.0298229	0.73373
ENSMUSG00000097589	Dleu2	14	61602839	61682373	-	11334	955.783	0.18766	0.0863353	2.17362	0.0297339	0.73373
ENSMUSG00000098178	RP23-81C12.3	17	39846958	39848788	+	1831	1.26847e+06	-0.117042	0.0538663	-2.17282	0.0297941	0.73373
ENSMUSG00000029840	Mtpn	6	35508906	35539888	-	3960	14621.4	0.0689938	0.0317682	2.17179	0.0298715	0.733746
ENSMUSG00000057133	Chd6	2	160946978	161109075	-	19093	4934.17	0.0843008	0.0388641	2.16912	0.0300737	0.735172
ENSMUSG00000041268	Dmxl2	9	54365158	54501760	-	13419	4523.97	0.146094	0.0673464	2.1693	0.0300601	0.735172
ENSMUSG00000094114	Gm21967	13	119606650	119610458	+	1648	229.263	0.243943	0.112411	2.17009	0.0299999	0.735172
ENSMUSG00000064337	mt-Rnr1	MT	70	1024	+	955	40028.2	-0.133682	0.0616576	-2.16814	0.0301481	0.735816
ENSMUSG00000023977	Ubr2	17	46928292	47010532	-	7747	4593.47	0.0972383	0.044866	2.16731	0.0302115	0.736188
ENSMUSG00000024640	Psat1	19	15904678	15947337	-	4254	2395.86	0.182385	0.0841993	2.16611	0.0303026	0.737236
ENSMUSG00000039741	Bahcc1	11	120232947	120292296	+	11118	1453.83	0.125546	0.0580561	2.16249	0.0305803	0.741714
ENSMUSG00000031147	Magix	X	7673164	7681251	-	2910	754.627	0.156951	0.0725803	2.16245	0.0305836	0.741714
ENSMUSG00000041773	Enc1	13	97241105	97253039	+	4742	1780.39	0.238458	0.110329	2.16134	0.0306687	0.742601
ENSMUSG00000055675	Kbtbd11	8	15011025	15033330	+	6970	1405.05	-0.178641	0.0827624	-2.15848	0.0308903	0.744431
ENSMUSG00000056071	S100a9	3	90692632	90695721	-	522	1574.05	-0.251304	0.116424	-2.15852	0.0308872	0.744431
ENSMUSG00000041737	Tmem45b	9	31426199	31464238	-	1572	613.75	-0.234691	0.108688	-2.15931	0.0308262	0.744431
ENSMUSG00000045934	Mtmr11	3	96162004	96171718	+	3780	721.498	-0.203813	0.0944594	-2.15768	0.0309526	0.74476
ENSMUSG00000074665	Bpifb4	2	153938212	153964101	+	3127	271.304	-0.210514	0.0978799	-2.15074	0.0314971	0.755578
ENSMUSG00000042207	Kdm5b	1	134560171	134632877	+	7760	3842.26	0.148556	0.0691139	2.14944	0.0315997	0.755578
ENSMUSG00000021123	Rdh12	12	79208914	79222665	+	2967	139.718	-0.242444	0.112771	-2.14988	0.0315644	0.755578
ENSMUSG00000003528	Slc25a1	16	17925211	17928219	-	2176	1980.94	-0.138649	0.06448	-2.15026	0.0315343	0.755578
ENSMUSG00000072753	9230020A06Rik	11	71516536	71573183	+	2059	61.3656	-0.253056	0.117972	-2.14506	0.0319484	0.756821
ENSMUSG00000024542	Cep192	18	67800107	67885168	+	8091	746.335	0.157498	0.0733536	2.14711	0.0317843	0.756821
ENSMUSG00000029229	Chic2	5	75001026	75044774	-	6712	1741.02	0.132344	0.0616499	2.1467	0.0318173	0.756821
ENSMUSG00000033308	Dpyd	3	118562129	119432918	+	8040	1262.28	0.154385	0.0719697	2.14514	0.0319416	0.756821
ENSMUSG00000032827	Ppp1r9a	6	4902917	5165661	+	14531	1836.76	0.117311	0.0546341	2.14722	0.0317761	0.756821
CUFFVRG_0532	Vmn2r75	7	86148042	86171818	-	4896	101.715	0.248915	0.116001	2.14581	0.0318883	0.756821
ENSMUSG00000028794	A3galt2	4	128755364	128769298	+	3588	63.8544	0.249839	0.116664	2.14152	0.0322324	0.762368
ENSMUSG00000026509	Capn2	1	182467256	182517495	-	3200	8099.28	-0.107222	0.0501334	-2.13874	0.0324567	0.766488
ENSMUSG00000030256	Bhlhe41	6	145858243	145865558	-	6262	764.556	-0.240095	0.112333	-2.13735	0.0325694	0.766784
ENSMUSG00000075415	Fnbp1	2	31026206	31142008	-	10030	4960.82	-0.120355	0.0563031	-2.13762	0.0325476	0.766784
ENSMUSG00000042010	Acacb	5	114146535	114250761	+	9632	1294.36	-0.182895	0.0856593	-2.13515	0.0327491	0.769733
ENSMUSG00000020388	Pdlim4	11	54054928	54069014	-	2560	1447.09	-0.219666	0.102908	-2.13458	0.0327953	0.769733
ENSMUSG00000031897	Psmb10	8	105935728	105938392	-	1270	872.756	-0.163063	0.0764905	-2.1318	0.033023	0.77389
ENSMUSG00000027951	Adar	3	89715022	89753446	+	6786	3710.19	-0.0934845	0.0438743	-2.13074	0.0331109	0.774367
ENSMUSG00000025892	Gria4	9	4417899	4796234	-	6146	161.731	0.210978	0.0990356	2.13033	0.0331445	0.774367
ENSMUSG00000087380	2210408F21Rik	6	31220351	31337404	+	1476	328.371	-0.194072	0.0911942	-2.12812	0.0333274	0.776843
ENSMUSG00000004319	Clcn3	8	60910389	60983300	-	17071	9533.21	0.106983	0.0503072	2.1266	0.0334535	0.776843
ENSMUSG00000061273	Mmgt1	X	56585512	56598069	-	4234	2746.8	0.108754	0.0511312	2.12697	0.0334228	0.776843
ENSMUSG00000040752	Myh6	14	54941921	54966927	-	6407	425.392	-0.234713	0.110345	-2.12709	0.0334124	0.776843
ENSMUSG00000038239	Hrc	7	45335290	45338973	+	2410	118.256	-0.238812	0.112377	-2.12511	0.0335776	0.778541
ENSMUSG00000022144	Gdnf	15	7811011	7837575	+	3509	108.662	0.247296	0.116571	2.12141	0.0338871	0.78453
ENSMUSG00000028919	Arhgef19	4	141239575	141257564	+	3992	2659.89	0.0983653	0.0464111	2.11944	0.0340536	0.787194
ENSMUSG00000061576	Dpp6	5	26817203	27727505	+	10030	404.544	-0.24255	0.114525	-2.11788	0.0341854	0.787265
ENSMUSG00000095200	Ighv1-7	12	114538495	114538928	-	351	71.2949	-0.0924575	0.0436619	-2.11758	0.034211	0.787265
ENSMUSG00000033214	Slitrk5	14	111675115	111683134	+	4806	142.855	0.235791	0.111321	2.11812	0.0341647	0.787265
ENSMUSG00000001467	Cyp51	5	4081145	4104746	-	4286	5241.37	-0.152607	0.072145	-2.11528	0.0344058	0.790558
ENSMUSG00000031146	Plp2	X	7667941	7671390	-	1334	2303.13	-0.118341	0.0559858	-2.11377	0.0345353	0.792344
ENSMUSG00000010755	Cars	7	143557230	143600090	-	4639	2755.27	0.0970798	0.045942	2.1131	0.0345925	0.792468
ENSMUSG00000040618	Pck2	14	55540266	55550017	+	3400	1966.87	0.109597	0.0518971	2.11181	0.0347028	0.793807
ENSMUSG00000040969	Arhgef38	3	133112278	133234949	-	8210	5531.95	0.154857	0.0734053	2.10962	0.0348914	0.795375
ENSMUSG00000037621	Atoh8	6	72206177	72235577	-	2355	99.1791	-0.241591	0.11468	-2.10665	0.0351481	0.795375
ENSMUSG00000045790	Ccdc149	5	52374651	52471543	-	3317	2236.37	0.133577	0.063375	2.10772	0.0350549	0.795375
ENSMUSG00000033022	Cdo1	18	46713205	46728342	-	1530	3516.18	0.248712	0.117973	2.10822	0.0350124	0.795375
ENSMUSG00000044337	Cxcr7	1	90203980	90216751	+	3348	2393.03	0.130844	0.0620939	2.10719	0.0351008	0.795375
ENSMUSG00000021996	Esd	14	74732297	74750765	+	3366	3026.71	-0.190188	0.0902992	-2.1062	0.0351871	0.795375
ENSMUSG00000036890	Gtdc1	2	44564412	44927657	-	7928	470.088	-0.169623	0.0805299	-2.10634	0.035175	0.795375
ENSMUSG00000032621	Srek1	13	103741615	103764504	-	3985	2264.44	0.100583	0.0476705	2.10997	0.0348609	0.795375
ENSMUSG00000030695	Aldoa	7	126795234	126800751	-	2754	34852.6	-0.152738	0.0727579	-2.09926	0.0357942	0.800575
ENSMUSG00000040663	Clcf1	19	4214238	4223490	+	3713	201.297	-0.232388	0.110617	-2.10083	0.0356555	0.800575
ENSMUSG00000032482	Cspg5	9	110243783	110262575	+	3870	1047.64	-0.235987	0.112455	-2.0985	0.0358607	0.800575
ENSMUSG00000029380	Cxcl1	5	90891241	90893115	+	953	155.7	0.202588	0.0964672	2.10008	0.0357222	0.800575
ENSMUSG00000087086	Gm13269	2	14740374	14767022	-	780	59.5868	-0.24604	0.117141	-2.10038	0.0356952	0.800575
ENSMUSG00000053470	Kdm3a	6	71588974	71632905	-	4921	4232.61	0.127102	0.0605107	2.10048	0.0356863	0.800575
ENSMUSG00000024558	Mapk4	18	73928486	74065359	-	5400	1311.66	-0.160948	0.0765637	-2.10215	0.0355405	0.800575
ENSMUSG00000020964	Sel1l	12	91806043	91849157	-	8555	16814.7	0.120317	0.0573029	2.09967	0.0357582	0.800575
ENSMUSG00000028843	Sh3bgrl3	4	134127406	134128789	-	821	1999.61	-0.150248	0.0716082	-2.09819	0.035888	0.800575
ENSMUSG00000069917	Hba-a2	11	32296489	32297298	+	667	95.4041	0.181407	0.0864954	2.0973	0.035967	0.80117
ENSMUSG00000035992	Fnip1	11	54438199	54518235	+	7119	2152.93	0.140051	0.06681	2.09626	0.036059	0.801466
ENSMUSG00000060586	H2-Eb1	17	34305883	34316199	+	1178	11044.3	-0.195058	0.093116	-2.09479	0.0361898	0.801466
ENSMUSG00000056515	Rab31	17	65651726	65772752	-	3476	1280.95	-0.188608	0.0900118	-2.09537	0.0361384	0.801466
ENSMUSG00000021795	Sftpd	14	41172212	41185198	-	1326	13139.7	-0.151331	0.0722075	-2.09578	0.0361013	0.801466
ENSMUSG00000025991	Cps1	1	67123026	67231259	+	5555	90.7218	-0.220439	0.105433	-2.09079	0.0365468	0.80173
ENSMUSG00000050953	Gja1	10	56377300	56390419	+	3105	3034.81	0.196586	0.093966	2.09209	0.0364301	0.80173
ENSMUSG00000022108	Itm2b	14	73362231	73385271	-	1773	75465.5	-0.0731485	0.035053	-2.0868	0.0369065	0.80173
ENSMUSG00000031540	Kat6a	8	22859535	22943259	+	9180	10077.8	0.0963289	0.0461207	2.08863	0.0367414	0.80173
ENSMUSG00000056260	Lrif1	3	106684987	106736577	+	4835	1312.43	-0.153387	0.0733515	-2.09112	0.0365169	0.80173
ENSMUSG00000028670	Lypla2	4	135968224	135972626	-	2054	2026.72	-0.118672	0.0568653	-2.08689	0.0368979	0.80173
ENSMUSG00000034906	Ncaph	2	127103809	127133954	-	4307	122.275	0.238771	0.114114	2.09238	0.0364043	0.80173
ENSMUSG00000003282	Plag1	4	3900996	3938423	-	8487	275.714	0.206486	0.098843	2.08903	0.0367053	0.80173
ENSMUSG00000046223	Plaur	7	24462500	24475873	+	1396	266.88	-0.245084	0.117433	-2.087	0.0368879	0.80173
ENSMUSG00000049999	Ppp1r3d	2	178411206	178414472	-	3267	242.382	-0.187283	0.0897417	-2.08691	0.0368962	0.80173
ENSMUSG00000015474	Ppt2	17	34616662	34628510	-	2614	432.535	-0.178651	0.0855221	-2.08895	0.0367124	0.80173
ENSMUSG00000047824	Pygo2	3	89430214	89435128	+	3631	1832.81	-0.114947	0.0549082	-2.09344	0.0363095	0.80173
ENSMUSG00000049878	Rlf	4	121145373	121215084	-	6990	2625.18	0.0998079	0.0476896	2.09287	0.0363612	0.80173
CUFFVRG_0411	Vmn2r50	7	10035765	10053336	-	4214	531.067	0.23181	0.111101	2.08648	0.0369352	0.80173
ENSMUSG00000038122	D630037F22Rik	10	56014298	56228689	-	7235	2702.82	0.151784	0.0727818	2.08547	0.0370268	0.801786
ENSMUSG00000028035	Dnajb4	3	152178511	152210279	-	4318	2620.55	0.130935	0.0628591	2.08299	0.0372522	0.801786
ENSMUSG00000096768	Erdr1	Y	90784738	90816464	+	1124	347.839	0.242925	0.116608	2.08325	0.0372283	0.801786
ENSMUSG00000086825	Gm15675	1	130429781	130437191	-	3681	143.425	0.224633	0.10779	2.08399	0.037161	0.801786
ENSMUSG00000004891	Nes	3	87971078	87980451	+	6416	683.855	-0.230928	0.110846	-2.08332	0.0372224	0.801786
ENSMUSG00000028381	Ugcg	4	59189257	59222833	+	5212	5336.13	0.103227	0.0495115	2.08491	0.0370771	0.801786
ENSMUSG00000051235	Gen1	12	11240926	11265787	-	3283	92.4234	0.24517	0.117754	2.08206	0.0373371	0.802485
ENSMUSG00000047798	Cd300lf	11	115116214	115133992	-	5149	350.944	-0.22969	0.110374	-2.08102	0.0374322	0.803402
ENSMUSG00000057367	Birc2	9	7818236	7835255	-	3130	2008.86	0.0990854	0.0476291	2.08036	0.0374929	0.803577
ENSMUSG00000019256	Ahr	12	35497974	35535038	-	6163	3836.47	0.109793	0.0528608	2.07702	0.0377999	0.80631
ENSMUSG00000029467	Atp2a2	5	122442702	122502225	-	5293	59429.8	-0.16723	0.0805901	-2.07507	0.0379797	0.80631
ENSMUSG00000079445	B3gnt7	1	86303221	86307303	+	2593	460.477	-0.222526	0.107193	-2.07593	0.0379004	0.80631
ENSMUSG00000062209	Erbb4	1	68032186	69108059	-	12355	1680.14	-0.232164	0.111888	-2.07497	0.0379893	0.80631
ENSMUSG00000035311	Gnptab	10	88379132	88447329	+	5883	4258.17	0.0813597	0.0391686	2.07717	0.0377861	0.80631
ENSMUSG00000031485	Prosc	8	27042555	27056131	+	4534	2172.07	-0.105104	0.0506216	-2.07626	0.0378698	0.80631
CUFFVRG_0041	Vmn1r206	13	22617456	22624359	-	4122	1505.26	0.215806	0.103854	2.07797	0.0377125	0.80631
ENSMUSG00000073421	H2-Ab1	17	34263209	34269418	+	1637	11414.8	-0.179591	0.0866075	-2.07362	0.0381142	0.807842
ENSMUSG00000064061	Dzip3	16	48924232	48994165	-	9081	1447.26	0.169132	0.0816426	2.07162	0.0383011	0.80844
ENSMUSG00000053560	Ier2	8	84661331	84662852	-	1522	1048.52	0.219993	0.106149	2.07249	0.0382199	0.80844
ENSMUSG00000003299	Mrpl4	9	21002737	21008835	+	1285	1030.26	-0.122512	0.0591362	-2.07169	0.0382948	0.80844
ENSMUSG00000022906	Parp9	16	35938470	35972605	+	4872	2784.45	-0.116949	0.0564685	-2.07105	0.0383538	0.80844
ENSMUSG00000034560	A230046K03Rik	10	83543941	83596469	+	5854	3206.47	0.093379	0.0451484	2.06827	0.0386147	0.811705
ENSMUSG00000024317	Rnf138	18	21001341	21028223	+	3110	1177.44	0.152847	0.0738855	2.0687	0.0385743	0.811705
ENSMUSG00000000489	Pdgfb	15	79995900	80014808	-	2918	494.254	-0.233611	0.112992	-2.06751	0.0386866	0.8121
ENSMUSG00000078486	2310042D19Rik	4	156215927	156221307	+	3842	101.938	-0.234817	0.113809	-2.06324	0.0390896	0.812692
ENSMUSG00000033983	Coil	11	88970252	88991613	+	3520	974.861	-0.158849	0.0769665	-2.06387	0.0390298	0.812692
ENSMUSG00000084111	Gm15710	5	92140256	92140960	-	705	94.0324	0.240019	0.116224	2.06514	0.0389094	0.812692
ENSMUSG00000036594	H2-Aa	17	34282744	34287827	-	1874	12508.8	-0.192674	0.0933727	-2.0635	0.0390652	0.812692
ENSMUSG00000032818	Loxhd1	18	77281958	77442341	+	8217	77.8535	-0.241614	0.116935	-2.06622	0.0388077	0.812692
ENSMUSG00000025245	Lztfl1	9	123694416	123717625	-	9249	4035.42	0.14765	0.0715584	2.06335	0.0390796	0.812692
ENSMUSG00000038736	Nudcd1	15	44375227	44428307	-	3447	1151.25	0.168446	0.081559	2.06533	0.0388916	0.812692
ENSMUSG00000026380	Tfcp2l1	1	118627945	118685167	+	9269	8224.96	0.153976	0.0746472	2.06272	0.0391396	0.812692
CUFFVRG_0050	Vmn1r220	13	23178768	23187986	-	7625	2384.03	0.188765	0.0915595	2.06167	0.0392394	0.813659
ENSMUSG00000027820	Mme	3	63295872	63382231	+	4240	7609.1	0.139802	0.0678556	2.06028	0.0393714	0.81419
ENSMUSG00000029072	Tas1r3	4	155859268	155863362	-	3523	77.4476	0.239744	0.116347	2.0606	0.0393417	0.81419
ENSMUSG00000076617	Ighm	12	113418950	113422730	-	1486	1241.91	0.143827	0.0698973	2.05769	0.0396196	0.817115
ENSMUSG00000058638	Zfp110	7	12834761	12850577	+	4116	2750.28	-0.139097	0.0675876	-2.05803	0.0395877	0.817115
ENSMUSG00000004267	Eno2	6	124760053	124769673	-	4705	2193.94	-0.220544	0.10725	-2.05635	0.0397487	0.817407
ENSMUSG00000031109	Enox2	X	49009707	49288259	-	4356	1369.69	0.143912	0.0700001	2.05588	0.039794	0.817407
ENSMUSG00000041801	Phlda3	1	135766119	135769136	+	1559	808.323	-0.206773	0.100531	-2.0568	0.0397053	0.817407
ENSMUSG00000022861	Dgkg	16	22468461	22657221	-	5580	743.972	-0.229973	0.111919	-2.05482	0.0398962	0.818407
ENSMUSG00000013338	Fer1l4	2	156019139	156052947	-	6896	65.9949	-0.239144	0.116613	-2.05075	0.0402909	0.82267
ENSMUSG00000025812	Pard3	8	127063893	127612286	+	14506	4291.88	0.07839	0.0382303	2.05047	0.0403191	0.82267
ENSMUSG00000050989	Sepn1	4	134537892	134552166	-	3619	1139.48	-0.18127	0.0883953	-2.05067	0.040299	0.82267
ENSMUSG00000058351	Smim4	14	31088869	31128930	-	592	257.473	0.187903	0.0916104	2.05111	0.0402563	0.82267
ENSMUSG00000031378	Abcd1	X	73716597	73738534	+	4192	1093.45	-0.138339	0.0675185	-2.04891	0.0404713	0.824678
ENSMUSG00000051339	2900026A02Rik	5	113086323	113163351	-	5876	3698.04	-0.191112	0.0933303	-2.04769	0.0405903	0.826001
ENSMUSG00000032531	Amotl2	9	102716672	102733418	+	6289	1508.42	0.197251	0.096465	2.04479	0.0408756	0.827407
ENSMUSG00000027536	Chmp4c	3	10366907	10391005	+	1856	706.686	0.2153	0.105257	2.04547	0.0408083	0.827407
ENSMUSG00000026073	Il1r2	1	40084768	40125219	+	1337	343.185	-0.235586	0.115189	-2.04522	0.0408331	0.827407
ENSMUSG00000039410	Prdm16	4	154316125	154636873	-	9321	1134.24	-0.197465	0.0965373	-2.04548	0.0408078	0.827407
ENSMUSG00000071076	Jund	8	70697739	70700616	+	2878	10203.2	0.14033	0.0686744	2.04341	0.0410122	0.827982
ENSMUSG00000048965	Mrgpre	7	143778365	143784500	-	3759	348.757	-0.169535	0.082951	-2.04379	0.040974	0.827982
ENSMUSG00000053080	2700081O15Rik	19	7417625	7425904	+	5216	1268.88	0.118303	0.0580041	2.03957	0.0413932	0.828109
ENSMUSG00000032757	Bet1	6	4076899	4086972	-	3656	2897.66	0.101313	0.0496304	2.04135	0.0412157	0.828109
ENSMUSG00000042903	Foxo4	X	101254528	101260873	+	3485	2788.1	0.0864582	0.0423407	2.04196	0.0411553	0.828109
ENSMUSG00000061578	Ksr2	5	117414000	117775003	+	13590	1935.74	-0.163237	0.0800214	-2.03991	0.0413589	0.828109
ENSMUSG00000033207	Mamdc2	19	23302609	23448322	-	3338	244.662	0.240502	0.117952	2.03899	0.0414514	0.828109
ENSMUSG00000055044	Pdlim1	19	40221173	40271842	-	5260	2754.06	-0.174784	0.0856698	-2.0402	0.04133	0.828109
ENSMUSG00000026580	Selp	1	164115264	164150026	+	4413	354.789	-0.230903	0.113133	-2.04099	0.0412517	0.828109
ENSMUSG00000018427	Ypel2	11	86936425	86993707	-	4847	886.834	0.192634	0.0944743	2.03901	0.0414492	0.828109
ENSMUSG00000062006	Rpl34	3	130726831	130730398	-	1179	5542.97	0.240334	0.117955	2.03751	0.0415985	0.829963
ENSMUSG00000079362	Gbp6	5	105270704	105293699	-	4314	444.301	-0.218523	0.107317	-2.03624	0.0417259	0.831422
ENSMUSG00000089762	Ier5l	2	30472648	30474199	-	1552	187.786	-0.2382	0.117102	-2.03412	0.041939	0.834581
ENSMUSG00000022076	Klhl1	14	96105259	96519102	-	4122	114.666	-0.207448	0.102086	-2.03208	0.0421457	0.836847
ENSMUSG00000020250	Txnrd1	10	82859206	82897724	+	3417	7984.06	-0.128943	0.0634591	-2.03191	0.0421623	0.836847
ENSMUSG00000024960	Plcb3	19	6953714	6969759	-	4201	4921.63	-0.120556	0.0593483	-2.03133	0.0422214	0.836935
ENSMUSG00000019856	Fam184a	10	53633145	53750909	-	4353	1667.58	-0.191171	0.0942531	-2.02827	0.0425322	0.839883
ENSMUSG00000037111	Setd7	3	51515319	51560878	-	7790	8178.47	0.0761603	0.0375341	2.0291	0.0424485	0.839883
CUFFVRG_0549	Vmn1r10	6	57110746	57115040	+	2072	169.103	0.234181	0.11546	2.02825	0.0425347	0.839883
ENSMUSG00000067616	Klk11	7	43774617	43779258	+	1445	961.132	-0.181026	0.0893424	-2.02621	0.0427437	0.84292
ENSMUSG00000052713	Zfp608	18	54888045	54990180	-	6112	2038.92	0.153922	0.0760319	2.02444	0.0429247	0.845401
ENSMUSG00000063663	Brwd3	X	108737016	108834372	-	12692	1246.64	0.162901	0.0804922	2.02382	0.0429891	0.845581
ENSMUSG00000035967	Ddx26b	X	56454857	56507843	+	7173	2934.01	0.15151	0.0749589	2.02124	0.0432553	0.847487
ENSMUSG00000032456	Nmnat3	9	98287435	98420527	+	5083	254.64	-0.197081	0.0974725	-2.02192	0.043185	0.847487
ENSMUSG00000026581	Sell	1	164062076	164080785	+	2321	152.173	-0.230914	0.114272	-2.02073	0.0433075	0.847487
ENSMUSG00000029038	Ssu72	4	155704800	155733879	+	2689	3578.47	-0.085775	0.0424354	-2.02131	0.043248	0.847487
ENSMUSG00000001729	Akt1	12	112653821	112674884	-	4098	8685.8	-0.101312	0.0501768	-2.01909	0.0434776	0.848645
ENSMUSG00000064363	mt-Nd4	MT	10167	11544	+	1378	88823.8	-0.126302	0.0625469	-2.01931	0.043455	0.848645
ENSMUSG00000037474	Dtl	1	191537365	191575534	-	4202	114.362	0.237916	0.117906	2.01784	0.0436081	0.850108
ENSMUSG00000037795	N4bp2	5	65763521	65830108	+	9871	1991.1	0.147414	0.0730897	2.01689	0.0437068	0.850948
ENSMUSG00000022651	Retnlg	16	48872608	48874498	+	608	59.208	-0.229322	0.113811	-2.01493	0.0439122	0.853861
ENSMUSG00000032002	Dcun1d5	9	7184566	7207031	+	1201	1336.91	0.141771	0.070452	2.01231	0.0441872	0.858117
ENSMUSG00000042745	Id1	2	152736251	152737410	+	1160	1192.01	0.235446	0.117071	2.01114	0.0443102	0.859261
ENSMUSG00000024737	Slc15a3	19	10839727	10859362	+	5491	216.033	-0.231766	0.115267	-2.01069	0.0443584	0.859261
ENSMUSG00000019852	D10Bwg1379e	10	18588011	18743758	-	8216	1783.91	0.158348	0.0788439	2.00837	0.0446038	0.85948
ENSMUSG00000030098	Grip2	6	91761509	91827250	-	5849	100.319	-0.231164	0.115186	-2.00688	0.0447628	0.85948
ENSMUSG00000025950	Idh1	1	65158616	65186479	-	2530	9615.57	-0.112655	0.056062	-2.00948	0.0444867	0.85948
ENSMUSG00000066677	Pydc3	1	173673675	173698392	+	5255	327.58	-0.236806	0.117941	-2.00784	0.04466	0.85948
ENSMUSG00000040723	Rcsd1	1	165648945	165708094	-	2670	1048.74	-0.212869	0.106063	-2.00701	0.044749	0.85948
ENSMUSG00000039096	Rsad1	11	94539798	94549255	-	4391	510.472	-0.16713	0.0831493	-2.01	0.0444308	0.85948
ENSMUSG00000086596	Susd5	9	114057354	114098733	+	3874	859.456	-0.235689	0.117374	-2.00801	0.0446419	0.85948
ENSMUSG00000034724	Cnot6l	5	96070333	96164171	-	10313	3615.51	0.088577	0.0441612	2.00577	0.0448811	0.860671
ENSMUSG00000097814	AC102484.1	1	96872221	96881230	+	3845	635.607	0.203313	0.101467	2.00373	0.0450986	0.86376
ENSMUSG00000059920	4930453N24Rik	16	64751751	64771161	-	5948	2203.49	0.132197	0.0663351	1.99286	0.0462763	0.868342
ENSMUSG00000031969	Acad8	9	26974135	26999566	-	4143	1515.62	0.139914	0.0702119	1.99273	0.0462906	0.868342
ENSMUSG00000010601	Apol7a	15	77388221	77399110	-	3027	589.918	-0.198302	0.0993512	-1.99597	0.0459369	0.868342
ENSMUSG00000025428	Atp5a1	18	77773729	77782869	+	3135	30796.1	-0.0690664	0.0345533	-1.99883	0.0456264	0.868342
ENSMUSG00000034656	Cacna1a	8	84388440	84640246	+	11418	494.014	-0.215532	0.108148	-1.99293	0.0462686	0.868342
ENSMUSG00000029836	Cbx3	6	51470360	51483704	+	3229	2223.55	-0.0968878	0.0487353	-1.98804	0.046807	0.868342
ENSMUSG00000003269	Cyth2	7	45806637	45814581	-	3515	2627.66	0.0877389	0.0441045	1.98934	0.0466633	0.868342
ENSMUSG00000049502	Dtx3l	16	35926511	35939151	-	5724	2341.05	-0.147516	0.0739298	-1.99535	0.0460044	0.868342
ENSMUSG00000034762	Glis1	4	107434591	107635061	+	3645	311.014	-0.221375	0.111256	-1.98978	0.0466148	0.868342
ENSMUSG00000046240	Hepacam	9	37367368	37386572	+	3327	310.123	-0.184756	0.0925305	-1.9967	0.0458579	0.868342
ENSMUSG00000089911	Hiat1	3	116631164	116681260	-	4087	6229.42	0.0744481	0.0374106	1.99003	0.0465877	0.868342
ENSMUSG00000046607	Hrk	5	118169764	118189478	+	5366	2737.86	0.193134	0.0971505	1.98799	0.0468132	0.868342
ENSMUSG00000019823	Mical1	10	41476314	41487032	+	6047	935.96	-0.23107	0.116033	-1.99142	0.0464352	0.868342
ENSMUSG00000043415	Otud1	2	19658062	19660590	+	2529	1084.45	0.131465	0.0659351	1.99385	0.0461686	0.868342
ENSMUSG00000018906	P4ha2	11	54100095	54131665	+	6239	865.207	-0.154266	0.0775102	-1.99027	0.0465609	0.868342
ENSMUSG00000041889	Shisa4	1	135371057	135375237	-	2418	480.497	-0.192927	0.096462	-2.00003	0.0454973	0.868342
ENSMUSG00000005360	Slc1a3	15	8634124	8710764	-	8537	942.771	0.152604	0.0765916	1.99244	0.0463226	0.868342
ENSMUSG00000018599	Smcr7	11	60728398	60732951	+	2716	574.918	-0.148982	0.0748837	-1.98951	0.0466445	0.868342
ENSMUSG00000033706	Smyd5	6	85431989	85446435	+	3169	652.072	-0.172641	0.0864008	-1.99814	0.0457014	0.868342
ENSMUSG00000020538	Srebf1	11	60199089	60222581	-	5634	5840.96	-0.0904887	0.045417	-1.9924	0.0463274	0.868342
ENSMUSG00000002032	Tmem25	9	44793776	44799307	-	2902	771.095	-0.222	0.110964	-2.00065	0.0454296	0.868342
ENSMUSG00000009246	Trpm5	7	143069153	143094642	-	6398	252.954	0.235325	0.117973	1.99473	0.0460718	0.868342
ENSMUSG00000090100	Ttbk2	2	120732816	120850604	-	11406	3385.16	0.176345	0.0884613	1.99347	0.0462104	0.868342
ENSMUSG00000031600	Vps37a	8	40511783	40551134	+	6379	4319.79	0.116562	0.0584246	1.99509	0.0460336	0.868342
ENSMUSG00000057836	Xlr3a	X	73086293	73097095	-	4045	100.234	-0.135128	0.0679127	-1.98972	0.0466213	0.868342
ENSMUSG00000044786	Zfp36	7	28376784	28379255	-	1792	1085.46	0.228673	0.114995	1.98856	0.0467503	0.868342
ENSMUSG00000027540	Ptpn1	2	167932057	167979385	+	5533	5269.49	-0.114796	0.0578211	-1.98536	0.0471043	0.872684
ENSMUSG00000000204	Slfn4	11	83175186	83190221	+	3969	2828.58	-0.216182	0.108961	-1.98403	0.047252	0.874362
ENSMUSG00000005763	Cd247	1	165788681	165877276	+	5374	574.137	-0.1841	0.0928612	-1.98253	0.0474195	0.876401
ENSMUSG00000031333	Abcb7	X	104280657	104413856	-	5905	2283.34	0.0963332	0.0489678	1.96728	0.0491515	0.879333
ENSMUSG00000023832	Acat2	17	12942890	12960747	-	2544	1093.43	-0.163631	0.0834117	-1.96173	0.0497937	0.879333
ENSMUSG00000033032	Afap1l1	18	61730261	61786702	-	3680	464.045	-0.208652	0.106125	-1.96609	0.0492883	0.879333
ENSMUSG00000019943	Atp2b1	10	98915152	99026143	+	7130	15433.3	-0.142404	0.0724285	-1.96614	0.0492826	0.879333
ENSMUSG00000057147	Atpbd4	2	114516416	114654964	-	7407	1772.47	0.100569	0.0514381	1.95514	0.0505661	0.879333
ENSMUSG00000017929	B4galt5	2	167298444	167349183	-	4308	4870.14	-0.165864	0.0842885	-1.96781	0.0490898	0.879333
ENSMUSG00000026017	Carf	1	60098247	60151032	+	3314	299.152	0.169487	0.0856666	1.97844	0.0478788	0.879333
ENSMUSG00000031628	Casp3	8	46617449	46638706	+	1455	2756.55	0.189584	0.0966167	1.96222	0.0497364	0.879333
ENSMUSG00000066279	Chrna10	7	102111266	102116713	-	2513	1584.33	-0.223362	0.113972	-1.9598	0.0500191	0.879333
ENSMUSG00000022504	Ciita	16	10488178	10527564	+	5254	787.217	-0.199038	0.101362	-1.96364	0.0495715	0.879333
ENSMUSG00000026317	Cln8	8	14881335	14901720	+	7606	1613.76	0.0965671	0.049337	1.9573	0.0503127	0.879333
ENSMUSG00000028719	Cmpk1	4	114959336	114987241	-	3420	8316.58	0.0783962	0.0399684	1.96145	0.0498261	0.879333
ENSMUSG00000048249	Crebrf	17	26715650	26776635	+	8564	3261.4	0.155938	0.0788063	1.97876	0.0478435	0.879333
ENSMUSG00000034855	Cxcl10	5	92346638	92348889	-	1520	110.742	0.176927	0.0901331	1.96296	0.0496512	0.879333
ENSMUSG00000090700	Cyp4f40	17	32659410	32676687	+	1858	70.8314	0.23254	0.117807	1.9739	0.0483935	0.879333
ENSMUSG00000002297	Dbf4	5	8396973	8422716	-	6571	221.925	0.198332	0.10134	1.95709	0.0503371	0.879333
ENSMUSG00000035104	Eva1a	6	82041043	82093099	+	2805	388.048	-0.207817	0.105871	-1.96292	0.0496552	0.879333
ENSMUSG00000029211	Gabra4	5	71569734	71658308	-	4123	433.397	0.224742	0.11379	1.97506	0.0482615	0.879333
ENSMUSG00000026828	Galnt5	2	57997884	58045860	+	4462	607.864	0.230859	0.117533	1.9642	0.0495066	0.879333
ENSMUSG00000092165	Gm5624	14	44556795	44562827	-	1748	73.5099	-0.231084	0.117416	-1.96808	0.0490586	0.879333
ENSMUSG00000049092	Gpr137c	14	45219719	45281230	+	3679	550.482	0.202134	0.102532	1.97142	0.048676	0.879333
ENSMUSG00000028800	Hdac1	4	129516104	129542713	-	3445	3013.83	-0.163729	0.0833368	-1.96467	0.0494528	0.879333
ENSMUSG00000025492	Ifitm3	7	141009586	141010770	-	678	6580.72	-0.163507	0.0835544	-1.95689	0.0503599	0.879333
ENSMUSG00000026070	Il18r1	1	40465552	40500854	+	4750	834.778	-0.199934	0.101429	-1.97118	0.0487039	0.879333
ENSMUSG00000026936	Lcn3	2	25765569	25768099	+	684	1.05589e+06	0.230248	0.117734	1.95567	0.0505045	0.879333
ENSMUSG00000041700	Lhfpl1	X	145290359	145349089	-	1902	88.8458	0.229829	0.116735	1.96881	0.0489744	0.879333
ENSMUSG00000061607	Mdc1	17	35841515	35859670	+	7421	2036.26	0.0978121	0.0496256	1.971	0.0487239	0.879333
ENSMUSG00000036098	Myrf	19	10208272	10240748	-	5596	63.1496	-0.229693	0.116102	-1.97837	0.0478872	0.879333
ENSMUSG00000074151	Nlrc5	8	94472763	94527272	+	7646	507.637	-0.216784	0.110676	-1.95874	0.0501437	0.879333
ENSMUSG00000044250	Pced1b	15	97247107	97385689	+	2198	130.621	-0.218507	0.111005	-1.96844	0.0490172	0.879333
ENSMUSG00000025648	Pfkfb4	9	108991902	109032223	+	3957	820.604	-0.137713	0.0701052	-1.96437	0.049487	0.879333
ENSMUSG00000002250	Ppard	17	28232754	28301469	+	4631	1229.03	-0.112779	0.0576773	-1.95535	0.0505416	0.879333
ENSMUSG00000028945	Rheb	5	24802823	24842624	-	5540	4581.76	-0.102785	0.0520149	-1.97606	0.0481482	0.879333
ENSMUSG00000036202	Rif1	2	52072837	52122383	+	10527	3068.6	0.117716	0.0597439	1.97034	0.0487992	0.879333
ENSMUSG00000021932	Rnaseh2b	14	62292589	62372992	+	6243	1008.83	0.139454	0.0711458	1.96012	0.0499819	0.879333
ENSMUSG00000017144	Rnd3	2	51130438	51149111	-	4432	1876.08	0.169595	0.0862219	1.96697	0.0491872	0.879333
ENSMUSG00000097415	RP23-285C18.2	7	75769762	75782099	-	656	152.459	-0.225696	0.114203	-1.97627	0.0481245	0.879333
ENSMUSG00000039968	Rsbn1l	5	20893028	20951822	-	5550	3209.47	0.101599	0.0513156	1.97988	0.0477171	0.879333
ENSMUSG00000039013	Siglec5	7	43351341	43359531	+	2790	67.0789	-0.228518	0.116009	-1.96983	0.0488575	0.879333
ENSMUSG00000051504	Siglech	7	55768178	55778925	+	3383	91.5348	-0.231569	0.117696	-1.96752	0.0491229	0.879333
ENSMUSG00000024069	Slc30a6	17	74395608	74424229	+	2171	925.652	0.126288	0.063915	1.97588	0.0481687	0.879333
ENSMUSG00000022463	Srebf2	15	82147266	82205376	+	4989	11026.6	-0.0995915	0.0505836	-1.96885	0.0489703	0.879333
ENSMUSG00000028786	Tmem54	4	129105548	129111626	+	1222	225.392	-0.202251	0.103434	-1.95537	0.050539	0.879333
ENSMUSG00000043279	Trim56	5	137105644	137116209	-	9281	5978.34	-0.0908209	0.0464371	-1.95578	0.0504907	0.879333
ENSMUSG00000012126	Ubxn11	4	134102570	134127593	+	4742	2229.59	0.193658	0.0979932	1.97624	0.0481278	0.879333
ENSMUSG00000030403	Vasp	7	19256929	19271817	-	2438	5429.76	-0.12945	0.0658318	-1.96638	0.0492548	0.879333
CUFFVRG_0412	Vmn2r51	7	10086316	10105767	-	3085	3075.32	-0.208552	0.105407	-1.97854	0.0478674	0.879333
CUFFVRG_0516	Vmn2r66	7	84992830	85012268	-	4640	2439.33	-0.18121	0.0924056	-1.96103	0.0498755	0.879333
CUFFVRG_0054	Vmn2r88	14	51410818	51419542	+	3420	17755.2	-0.210419	0.107494	-1.95749	0.0502901	0.879333
ENSMUSG00000063430	Wscd2	5	113490333	113589725	+	12253	974.15	-0.230763	0.117899	-1.9573	0.0503118	0.879333
ENSMUSG00000078994	Zfp429	13	67389309	67399767	-	2134	182.327	-0.217878	0.110194	-1.97722	0.0480167	0.879333
ENSMUSG00000021945	Zmym2	14	56887795	56962579	+	6876	4687.44	0.0794866	0.0405551	1.95996	0.0500002	0.879333
ENSMUSG00000037235	Mxd4	5	34173887	34187720	-	3882	6087.87	0.135866	0.069568	1.95299	0.050821	0.880763
ENSMUSG00000034353	Ramp1	1	91179822	91225196	+	3022	1234.3	-0.201398	0.103123	-1.95299	0.0508202	0.880763
CUFFVRG_0355	Vmn1r58	7	5401689	5413402	-	10138	5339.07	0.212641	0.108852	1.95349	0.0507617	0.880763
ENSMUSG00000031229	Atrx	X	105797615	105929397	-	15190	8540.28	0.0935359	0.04791	1.95232	0.0508997	0.881129
ENSMUSG00000052407	Ccdc171	4	83525545	83864670	+	5443	1018.46	0.169055	0.0866381	1.95128	0.0510243	0.882288
ENSMUSG00000085139	A730046J19Rik	X	144153695	144166274	+	4707	291.35	0.230065	0.117974	1.95014	0.0511598	0.883197
ENSMUSG00000031902	Nfatc3	8	106059603	106130537	+	6014	5428.32	0.124573	0.0638882	1.94986	0.0511923	0.883197
ENSMUSG00000030587	2200002D01Rik	7	29246561	29248432	-	1530	281.362	-0.20852	0.106974	-1.94926	0.0512641	0.883439
ENSMUSG00000020042	Btbd11	10	85386814	85660292	+	10033	445.647	-0.219362	0.112587	-1.94838	0.0513701	0.88427
CUFFVRG_0252	Vmn2r20	6	123373371	123418253	-	14697	9833.14	-0.203651	0.104582	-1.94728	0.051501	0.885529
ENSMUSG00000022299	Slc25a32	15	39094191	39112716	-	2945	873.004	0.175229	0.0900108	1.94676	0.0515636	0.88561
ENSMUSG00000021027	Ralgapa1	12	55602929	55821167	-	7874	5151.55	0.0910581	0.0467905	1.94608	0.0516452	0.886017
ENSMUSG00000073792	Alg6	4	99715664	99763460	+	8544	1039.85	0.154168	0.0793034	1.94403	0.0518924	0.887096
ENSMUSG00000050708	Ftl1	7	45457944	45459884	-	1340	31844.5	-0.185226	0.0953164	-1.94328	0.0519827	0.887096
ENSMUSG00000007989	Fzd3	14	65201026	65262463	-	4227	1294.05	0.16156	0.0831436	1.94315	0.051998	0.887096
ENSMUSG00000040896	Kcnd3	3	105452330	105674002	+	9587	294.859	-0.226235	0.116412	-1.94339	0.0519686	0.887096
ENSMUSG00000068735	Trp53i11	2	93187548	93201759	+	3690	7263.22	-0.188126	0.0967726	-1.944	0.0518949	0.887096
ENSMUSG00000046733	Gprc5a	6	135065651	135084709	+	2083	205.957	0.227914	0.117355	1.94209	0.0521261	0.888292
ENSMUSG00000005045	Chd5	4	152338651	152390194	+	9583	259.189	-0.199813	0.102915	-1.94153	0.0521935	0.888451
ENSMUSG00000024795	Kif20b	19	34922358	34975731	+	5563	144.761	0.211716	0.10908	1.94093	0.0522668	0.888711
ENSMUSG00000021939	Ctsb	14	63122462	63145919	+	4739	30594.6	-0.0864692	0.0446086	-1.93839	0.0525751	0.889917
ENSMUSG00000082307	Gm13418	2	24494068	24495011	+	944	63.2347	-0.224725	0.11587	-1.93946	0.0524455	0.889917
ENSMUSG00000073555	Gm4951	18	60212080	60247820	+	2645	522.237	-0.199011	0.102678	-1.93821	0.0525979	0.889917
ENSMUSG00000022436	Sh3bp1	15	78899667	78919032	+	3551	682.88	-0.13427	0.069234	-1.93937	0.0524564	0.889917
ENSMUSG00000040938	Slc16a11	11	70212752	70216417	+	2554	6117.07	-0.16872	0.0870608	-1.93796	0.0526286	0.889917
ENSMUSG00000021835	Bmp4	14	46383520	46390669	-	2224	351.442	-0.222033	0.114607	-1.93734	0.0527039	0.890207
ENSMUSG00000068794	Col28a1	6	7997808	8192617	-	4894	1073.97	-0.210907	0.10892	-1.93636	0.0528239	0.890269
ENSMUSG00000020883	Fbxl20	11	98082556	98150403	-	12106	3434.41	0.123398	0.0637125	1.9368	0.0527701	0.890269
ENSMUSG00000025270	Alas2	X	150547375	150570638	+	2403	82.5997	0.17376	0.0899346	1.93207	0.0533511	0.895214
ENSMUSG00000061518	Cox5b	1	36691487	36693385	+	566	4116.66	-0.115345	0.0596582	-1.93343	0.053183	0.895214
ENSMUSG00000067219	Nipal1	5	72647796	72671078	+	4205	110.339	0.209236	0.108292	1.93215	0.0533411	0.895214
ENSMUSG00000049536	Tceal1	X	136707982	136711478	+	2803	1112.44	0.118318	0.061239	1.93207	0.0533513	0.895214
ENSMUSG00000054951	9130008F23Rik	17	40875482	40880558	-	2159	111.664	-0.22096	0.114563	-1.92873	0.0537646	0.897597
ENSMUSG00000089929	Bcl2a1b	9	89199209	89207827	+	817	103.923	-0.227456	0.117873	-1.92967	0.0536481	0.897597
ENSMUSG00000042148	Cox10	11	63962627	64079468	-	3037	548.321	-0.15421	0.0800487	-1.92645	0.0540485	0.897597
ENSMUSG00000041697	Cox6a1	5	115345642	115348981	-	702	6118.81	-0.108437	0.0562458	-1.92792	0.0538649	0.897597
ENSMUSG00000037849	Gm4955	1	173468509	173491041	-	3030	133.982	-0.227294	0.117763	-1.9301	0.0535942	0.897597
ENSMUSG00000023036	Pcdhgc4	18	37674335	37841873	+	26094	11434.2	-0.095603	0.0496331	-1.9262	0.0540799	0.897597
ENSMUSG00000008435	Rdh13	7	4424770	4445649	-	6595	1077.4	-0.117122	0.0607584	-1.92767	0.0538967	0.897597
ENSMUSG00000001508	Sgca	11	94962791	94976327	-	1735	92.9286	-0.219812	0.113937	-1.92924	0.0537013	0.897597
ENSMUSG00000050106	Tmc8	11	117782076	117793110	+	3056	233.677	0.205784	0.106816	1.92653	0.0540382	0.897597
ENSMUSG00000020770	Unk	11	116030322	116061214	+	4438	1169.87	-0.117689	0.0610718	-1.92706	0.0539725	0.897597
ENSMUSG00000069378	Prdm6	18	53464546	53575907	+	2895	379.4	-0.22711	0.117943	-1.92559	0.0541553	0.897874
ENSMUSG00000006304	Arpc2	1	74236497	74268209	+	1794	10535.5	-0.0997255	0.0518373	-1.92382	0.0543773	0.89863
ENSMUSG00000029003	Mad2l2	4	148130384	148145699	+	2622	1315.62	-0.189146	0.0983417	-1.92335	0.0544357	0.89863
ENSMUSG00000029333	Rasgef1b	5	99217426	99252927	-	3261	394.447	0.179663	0.0933603	1.9244	0.0543039	0.89863
ENSMUSG00000041258	Zfp236	18	82593593	82692883	-	10471	2318.24	0.122339	0.0635999	1.92357	0.0544084	0.89863
ENSMUSG00000055994	Nod2	8	88647315	88688474	+	5014	347.648	-0.205952	0.107127	-1.9225	0.0545433	0.899435
ENSMUSG00000032561	Acpp	9	104288251	104337728	-	7310	4110.07	0.20925	0.108982	1.92004	0.0548529	0.900744
ENSMUSG00000007827	Ankrd26	6	118502564	118562256	-	5704	392.586	0.147631	0.0771325	1.91399	0.0556218	0.900744
ENSMUSG00000007880	Arid1a	4	133679008	133756769	-	11476	7601.12	0.0729011	0.0380751	1.91467	0.0555351	0.900744
ENSMUSG00000067336	Bmpr2	1	59764279	59870549	+	3555	2773.64	0.140948	0.0734216	1.91971	0.0548945	0.900744
ENSMUSG00000021585	Cast	13	74694286	74807921	-	2894	4118.89	-0.153614	0.0800712	-1.91847	0.0550515	0.900744
ENSMUSG00000037419	Endod1	9	14353990	14381242	-	4470	12041.6	-0.189449	0.0987955	-1.91758	0.0551639	0.900744
ENSMUSG00000022871	Fetub	16	22918382	22939766	+	1913	74627.6	-0.198908	0.103768	-1.91685	0.0552573	0.900744
ENSMUSG00000079700	Fpr3	17	17887852	17971677	+	1268	550.193	-0.204176	0.106676	-1.91398	0.0556233	0.900744
ENSMUSG00000075706	Gpx4	10	80047166	80056439	+	1724	9068.16	-0.10247	0.0534638	-1.91662	0.0552859	0.900744
ENSMUSG00000002325	Irf9	14	55603571	55610030	+	5386	3192.6	-0.092845	0.0484624	-1.91582	0.0553886	0.900744
ENSMUSG00000049723	Mmp12	9	7344381	7369499	+	7237	70.0455	0.166474	0.0868225	1.91741	0.0551858	0.900744
ENSMUSG00000028382	Ptbp3	4	59471868	59549364	-	7480	17476.2	0.081288	0.042447	1.91505	0.0554867	0.900744
ENSMUSG00000001025	S100a6	3	90612894	90614414	+	719	6912.29	-0.14746	0.0767837	-1.92046	0.0547997	0.900744
ENSMUSG00000001436	Slc19a1	10	77032241	77061002	+	4644	483.309	0.183066	0.0953703	1.91953	0.0549171	0.900744
ENSMUSG00000030257	Srgap3	6	112717971	112947266	-	9852	2606.21	0.104799	0.0547467	1.91424	0.055589	0.900744
ENSMUSG00000084319	Tpt1-ps3	6	99877747	99878433	-	687	1278.86	0.138048	0.072062	1.91569	0.0554049	0.900744
CUFFVRG_0226	Vmn1r-ps15	6	58073596	58080843	-	4720	76.9742	0.224265	0.116984	1.91705	0.0552317	0.900744
ENSMUSG00000024294	Mib1	18	10725548	10818704	+	10369	7152.57	0.130081	0.0679803	1.91351	0.0556828	0.900755
ENSMUSG00000024122	Pdpk1	17	24073680	24150924	-	10935	6300.06	0.0768514	0.0401826	1.91255	0.0558051	0.901779
ENSMUSG00000078670	Fam174b	7	73740307	73776919	+	2678	4053.07	0.197835	0.103509	1.91128	0.0559686	0.902967
ENSMUSG00000033326	Kdm4a	4	118136957	118180043	-	5782	2982.31	0.0887048	0.0464165	1.91106	0.0559966	0.902967
ENSMUSG00000071984	Fndc1	17	7738569	7827302	-	9903	648.523	-0.221607	0.116053	-1.90954	0.056193	0.905181
ENSMUSG00000089855	Gm15662	10	105238134	105238292	+	159	289.501	-0.0946708	0.0496064	-1.90844	0.0563343	0.906502
ENSMUSG00000047146	Tet1	10	62804570	62899118	-	14710	778.731	0.195328	0.102438	1.9068	0.0565467	0.908011
ENSMUSG00000009292	Trpm2	10	77907722	77970563	-	12323	148.176	-0.22382	0.11738	-1.9068	0.0565462	0.908011
ENSMUSG00000079304	4933413G19Rik	6	128375456	128385144	+	1875	104.576	0.199717	0.105264	1.8973	0.0577881	0.908067
ENSMUSG00000055134	9130017K11Rik	11	67921504	67947659	+	4573	139.716	0.201325	0.106131	1.89694	0.0578357	0.908067
ENSMUSG00000015405	Ace2	X	164139332	164188420	+	3762	487.168	-0.174857	0.092129	-1.89796	0.0577012	0.908067
ENSMUSG00000035948	Acss3	10	106936164	107123668	-	4549	555.039	0.183185	0.0963754	1.90075	0.0573349	0.908067
ENSMUSG00000062169	Cnih4	1	181150931	181168994	+	3574	1485.46	-0.15011	0.0789291	-1.90184	0.0571922	0.908067
ENSMUSG00000032911	Cspg4	9	56865104	56899870	+	8050	879.295	-0.221762	0.116885	-1.89727	0.0577922	0.908067
ENSMUSG00000027314	Dll4	2	119325784	119335962	+	3852	203.79	0.219166	0.11528	1.90116	0.0572806	0.908067
ENSMUSG00000029755	Dlx5	6	6877805	6882085	-	1423	2891.77	0.130012	0.0685703	1.89604	0.0579548	0.908067
ENSMUSG00000036617	Etl4	2	19909780	20810713	+	16067	7059.77	0.109874	0.0576733	1.90511	0.0567655	0.908067
ENSMUSG00000019779	Frk	10	34483400	34611226	+	4799	1969.56	0.148218	0.0783211	1.89244	0.0584324	0.908067
ENSMUSG00000022900	Ildr1	16	36693978	36726804	+	4296	4155.91	0.146458	0.0773632	1.89313	0.0583411	0.908067
ENSMUSG00000034312	Iqsec1	6	90659598	90810123	-	7412	3391.6	-0.142379	0.0752077	-1.89314	0.0583392	0.908067
ENSMUSG00000032718	Mansc1	6	134609210	134632488	-	2373	4268.82	0.121826	0.0640994	1.90058	0.0573567	0.908067
ENSMUSG00000031070	Mrgprf	7	145300828	145309557	+	2214	343.292	-0.211105	0.110821	-1.90491	0.0567916	0.908067
ENSMUSG00000022026	Olfm4	14	80000302	80021930	+	1640	1816.84	-0.213061	0.112309	-1.8971	0.0578152	0.908067
ENSMUSG00000014444	Piezo1	8	122481698	122551329	-	9933	1942.64	-0.162748	0.0860045	-1.89231	0.058449	0.908067
ENSMUSG00000058761	Rnf169	7	99920257	99980458	-	7647	1033.04	-0.125063	0.0657955	-1.90078	0.0573305	0.908067
ENSMUSG00000035305	Ror1	4	100095791	100444765	+	5762	717.627	-0.223474	0.117911	-1.89528	0.0580548	0.908067
ENSMUSG00000097971	RP23-81C12.1	17	39843013	39846341	+	3329	5993.61	-0.0922971	0.0485525	-1.90097	0.0573053	0.908067
ENSMUSG00000026005	Rpe	1	66700831	66719805	+	3113	2756.8	0.11551	0.0610203	1.89298	0.0583611	0.908067
ENSMUSG00000015112	Slc25a13	6	6041218	6217118	-	3071	2003.6	-0.103848	0.0548549	-1.89314	0.0583396	0.908067
ENSMUSG00000020651	Slc26a4	12	31519827	31559969	-	3075	73.5844	0.196927	0.103694	1.89911	0.0575496	0.908067
ENSMUSG00000017664	Slc35c2	2	165276554	165287869	-	3914	1950.87	0.108722	0.0573505	1.89575	0.0579937	0.908067
ENSMUSG00000052748	Swt1	1	151367699	151428455	-	9033	1132.92	0.136899	0.0722896	1.89376	0.0582566	0.908067
ENSMUSG00000020839	Tmigd1	11	76902159	76916587	+	1495	252.902	0.181463	0.0955524	1.89909	0.0575524	0.908067
ENSMUSG00000019961	Tmpo	10	91147571	91171582	-	6478	5568.71	0.0927091	0.0487977	1.89987	0.0574506	0.908067
ENSMUSG00000030921	Trim30a	7	104409025	104465193	-	4419	912.178	-0.185681	0.0979342	-1.89598	0.0579626	0.908067
CUFFVRG_0193	Vmn1r29	6	58301552	58310882	+	3921	428.767	0.209459	0.109916	1.90562	0.0566997	0.908067
ENSMUSG00000025860	Xiap	X	42059679	42109656	+	9262	5721.54	0.0667682	0.0352274	1.89535	0.0580462	0.908067
ENSMUSG00000048728	Zfp454	11	50872720	50887651	-	2423	85.6473	-0.21892	0.115104	-1.90193	0.0571807	0.908067
ENSMUSG00000039238	Zfp750	11	121510978	121519333	-	3232	1700.63	-0.181497	0.0952129	-1.90622	0.0566216	0.908067
ENSMUSG00000058446	Znrf2	6	54816916	54893500	+	6176	4792.55	0.0757834	0.0399291	1.89795	0.0577027	0.908067
ENSMUSG00000037649	H2-DMa	17	34135182	34139101	+	1641	1013.02	-0.180287	0.0953363	-1.89106	0.0586162	0.909689
ENSMUSG00000069919	Hba-a1	11	32283511	32284465	+	812	261.483	0.164125	0.0868141	1.89054	0.0586862	0.909689
ENSMUSG00000022797	Tfrc	16	32608920	32632794	+	6185	3315.46	0.120702	0.0638571	1.8902	0.0587318	0.909689
ENSMUSG00000029190	D5Ertd579e	5	36584788	36696024	-	8215	6460.5	-0.089573	0.0474502	-1.88773	0.0590627	0.911534
ENSMUSG00000038628	Polr3k	2	181864337	181870830	+	3124	2802.26	0.106907	0.0566073	1.88858	0.0589482	0.911534
ENSMUSG00000042496	Prdm10	9	31280538	31378543	+	6075	449.481	0.149798	0.0793749	1.88722	0.0591311	0.911534
ENSMUSG00000026205	Slc23a3	1	75125544	75133890	-	2056	192.794	-0.200859	0.106439	-1.88709	0.0591487	0.911534
ENSMUSG00000032557	Uba5	9	104046599	104063134	-	2541	3448.13	0.144616	0.076602	1.88788	0.0590417	0.911534
ENSMUSG00000036242	3632451O06Rik	14	49681560	49783383	-	3663	2100.28	0.180324	0.0955876	1.88648	0.0592307	0.911879
ENSMUSG00000074677	Sirpb1c	3	15795145	15848528	-	2847	72.1169	-0.220806	0.117076	-1.88602	0.0592928	0.911917
ENSMUSG00000042106	Fam212a	9	107984227	107985879	-	1152	80.3702	-0.222135	0.11786	-1.88474	0.059465	0.913647
ENSMUSG00000078853	Igtp	11	58199556	58207591	+	2022	1072.09	-0.166043	0.0881218	-1.88424	0.0595322	0.913762
ENSMUSG00000060678	Hist1h4c	13	23698060	23698454	-	395	323.073	-0.221395	0.117538	-1.8836	0.0596186	0.914171
ENSMUSG00000072875	Gpr27	6	99692679	99693818	+	1140	71.9112	-0.222007	0.117916	-1.88275	0.0597345	0.915033
ENSMUSG00000024661	Fth1	19	9982703	9985092	+	866	62788.9	-0.122245	0.0649699	-1.88157	0.0598945	0.916566
ENSMUSG00000053166	Cdh22	2	165111507	165234853	-	3702	344.289	-0.221369	0.117883	-1.87787	0.0603987	0.920224
ENSMUSG00000020841	Cpd	11	76778424	76847018	-	8332	21854.6	0.197102	0.104978	1.87755	0.0604424	0.920224
ENSMUSG00000027679	Dnajc19	3	34056020	34081321	-	3998	1097.27	0.145152	0.0773142	1.87744	0.0604584	0.920224
ENSMUSG00000021453	Gadd45g	13	51846678	51848468	+	1173	411.448	0.205922	0.109715	1.87689	0.0605338	0.920224
ENSMUSG00000061601	Pclo	5	14514918	14860184	+	19182	2862.13	0.157333	0.0837159	1.87937	0.0601942	0.920224
ENSMUSG00000022952	Runx1	16	92601467	92826066	-	7368	2830.79	0.214572	0.114333	1.87673	0.0605545	0.920224
ENSMUSG00000019295	Tmem129	5	33653216	33657977	-	2740	1543.19	-0.11923	0.0634585	-1.87887	0.0602628	0.920224
ENSMUSG00000000223	Drp2	X	134404551	134456573	+	8553	513.383	-0.176381	0.0940908	-1.87459	0.0608494	0.920376
ENSMUSG00000026787	Gad2	2	22622205	22693874	+	5876	114.407	0.21228	0.11328	1.87393	0.0609399	0.920376
ENSMUSG00000028101	Pias3	3	96696384	96706070	+	3918	1739.32	-0.146183	0.0779293	-1.87584	0.0606769	0.920376
ENSMUSG00000040435	Ppp1r15a	7	45522916	45526268	-	2937	3512.63	0.199833	0.106582	1.87493	0.0608029	0.920376
ENSMUSG00000063652	Slc22a21	11	53949965	53980332	-	3645	173.046	-0.201577	0.107588	-1.8736	0.0609855	0.920376
ENSMUSG00000031431	Tsc22d3	X	140539528	140600659	-	4341	2678.67	0.200051	0.10675	1.87401	0.0609286	0.920376
ENSMUSG00000042628	Zfyve1	12	83546941	83597147	-	3869	1624.98	0.112201	0.0598832	1.87367	0.0609765	0.920376
ENSMUSG00000033237	Arid2	15	96287518	96404992	+	10737	4104.44	0.11246	0.0600846	1.87169	0.0612499	0.920734
ENSMUSG00000020325	Fstl3	10	79777272	79782630	+	2445	510.593	-0.185002	0.098837	-1.87179	0.0612352	0.920734
ENSMUSG00000060214	Gm8203	6	116173634	116174494	+	861	87.3087	0.213741	0.114176	1.87203	0.0612023	0.920734
ENSMUSG00000039473	Ubn1	16	5050068	5086285	+	6455	3894.93	0.0843345	0.0450517	1.87195	0.0612135	0.920734
ENSMUSG00000071647	Eml3	19	8929694	8941563	+	3161	1926.78	-0.110566	0.0591024	-1.87075	0.0613798	0.921781
ENSMUSG00000063268	Parp10	15	76231174	76243441	-	4275	999.049	-0.130404	0.069765	-1.86919	0.0615969	0.924135
ENSMUSG00000031232	Magt1	X	105968084	106011906	-	4672	4000.95	0.112684	0.0603017	1.86868	0.0616679	0.924294
ENSMUSG00000027379	Bub1	2	127801122	127831865	-	4354	59.6892	0.218639	0.117074	1.86752	0.0618285	0.92464
ENSMUSG00000004032	Gstm5	3	107895821	107898686	+	1278	1515.85	-0.129529	0.069345	-1.86789	0.0617779	0.92464
CUFFVRG_0284	Vmn1r89	7	13212980	13220706	+	4278	10031.8	0.202963	0.108699	1.86721	0.0618723	0.92464
ENSMUSG00000020108	Ddit4	10	59949675	59951770	-	1685	2114.72	-0.153885	0.0825814	-1.86344	0.0624008	0.931628
ENSMUSG00000020085	Aifm2	10	61715263	61739260	+	4121	395.856	-0.179893	0.0966513	-1.86125	0.0627083	0.933354
ENSMUSG00000078926	Cdc20b	13	113035111	113091195	+	1828	67.9628	0.199785	0.107292	1.86207	0.0625926	0.933354
ENSMUSG00000056116	H2-T22	17	36037128	36042747	-	3414	2413.04	-0.121465	0.0652764	-1.86077	0.0627762	0.933354
ENSMUSG00000057060	Slc35f3	8	126298558	126395482	+	2309	239.543	0.180438	0.0969858	1.86045	0.0628213	0.933354
CUFFVRG_0128	Vmn2r118	17	55584519	55624822	-	5652	813.734	0.159656	0.0857874	1.86106	0.0627356	0.933354
ENSMUSG00000038168	Leprel1	16	25959288	26105784	-	3721	287.097	-0.210192	0.113016	-1.85984	0.0629086	0.933745
ENSMUSG00000050549	5730508B09Rik	3	127869688	127896323	-	1603	3002.63	0.112471	0.0605399	1.8578	0.063198	0.934625
ENSMUSG00000026349	Ccnt2	1	127774164	127808061	+	12345	3584.36	0.073492	0.0395974	1.85598	0.0634565	0.934625
ENSMUSG00000026605	Cenpf	1	189640599	189688086	-	11353	253.59	0.205889	0.110906	1.85643	0.0633924	0.934625
ENSMUSG00000034584	Exph5	9	53301670	53377514	+	10519	1855.65	0.156374	0.0842262	1.8566	0.063368	0.934625
ENSMUSG00000073987	Ggh	4	20042052	20066750	+	1965	3345.24	0.13212	0.0711644	1.85654	0.0633768	0.934625
ENSMUSG00000032717	Mdfi	17	47815328	47834691	-	3092	239.966	-0.200786	0.108092	-1.85755	0.0632326	0.934625
ENSMUSG00000066637	Ttc32	12	9029997	9036394	+	1000	445.153	0.159474	0.0858664	1.85723	0.0632779	0.934625
ENSMUSG00000055240	Zfp101	17	33360507	33394641	-	7424	772.988	0.129783	0.069911	1.85641	0.0633958	0.934625
ENSMUSG00000017692	Rhbdl3	11	80300912	80355955	+	4734	803.268	0.209106	0.112755	1.85451	0.0636663	0.936813
ENSMUSG00000027861	Casq2	3	102086415	102146514	+	2736	132.298	-0.216916	0.117079	-1.85273	0.0639207	0.936953
ENSMUSG00000092417	Gpank1	17	35121455	35124814	+	1879	471.628	-0.138759	0.0748689	-1.85336	0.0638313	0.936953
CUFFVRG_0095	Vmn1r237	17	21313963	21314909	+	947	533.029	0.178388	0.096268	1.85303	0.0638775	0.936953
ENSMUSG00000047603	Zfp235	7	24134174	24142266	+	2466	340.035	-0.169331	0.0913411	-1.85383	0.0637631	0.936953
ENSMUSG00000085019	Gm12747	1	62131195	62136109	-	770	5288.31	-0.200307	0.108167	-1.85183	0.0640502	0.937346
ENSMUSG00000096638	Ighv2-9	12	113879096	113879529	-	350	150.395	-0.0716206	0.0386785	-1.85169	0.0640701	0.937346
ENSMUSG00000026229	Psmd1	1	86064387	86139151	+	4544	6820.55	-0.0960308	0.0519017	-1.85024	0.0642785	0.939497
ENSMUSG00000042390	Gatad2b	3	90341654	90358120	+	1906	661.279	0.152512	0.0825036	1.84855	0.0645225	0.941269
ENSMUSG00000054855	Rnd1	15	98663421	98677461	-	2967	122.42	0.212871	0.115155	1.84855	0.0645228	0.941269
ENSMUSG00000028385	Snx30	4	59805840	59904737	+	7795	631.883	0.161197	0.0872627	1.84727	0.0647085	0.943081
ENSMUSG00000039157	Fam102a	2	32535332	32569756	+	6066	3878.84	0.0882953	0.047854	1.8451	0.0650234	0.945337
ENSMUSG00000055978	Fut2	7	45648595	45666308	-	2865	1319.71	0.185763	0.100689	1.84492	0.0650487	0.945337
ENSMUSG00000051627	Hist1h1e	13	23621755	23622502	-	748	131.031	-0.216742	0.117462	-1.8452	0.0650078	0.945337
ENSMUSG00000053192	Mllt11	3	95219135	95228677	-	1923	1052.51	-0.117355	0.0636609	-1.84344	0.0652653	0.945881
ENSMUSG00000036879	Phkb	8	85840959	86061376	+	7417	3454.96	0.127789	0.0693547	1.84255	0.0653952	0.945881
ENSMUSG00000043811	Rtn4r	16	18127642	18152408	+	1938	269.657	-0.194262	0.105338	-1.84418	0.0651576	0.945881
ENSMUSG00000053205	Styx	14	45351473	45373585	+	672	181.258	0.179308	0.0973098	1.84265	0.0653807	0.945881
ENSMUSG00000025933	Tmem14a	1	21218575	21230167	+	1351	497.078	0.144364	0.0783199	1.84326	0.0652905	0.945881
ENSMUSG00000021763	BC067074	13	113317084	113379711	+	8410	610.787	-0.17581	0.095524	-1.84048	0.0656973	0.945992
ENSMUSG00000029616	Erp29	5	121428590	121452506	-	9060	4717.53	0.102275	0.0555516	1.84108	0.06561	0.945992
ENSMUSG00000076281	Gm24270	9	56223715	56223771	-	57	3414.5	-0.0848118	0.0460838	-1.84038	0.065712	0.945992
ENSMUSG00000060550	H2-Q7	17	35439155	35443773	+	4265	570.991	-0.215382	0.116985	-1.84111	0.0656058	0.945992
ENSMUSG00000020092	Pald1	10	61319657	61383523	-	4274	788.388	-0.131241	0.0712837	-1.84111	0.0656055	0.945992
ENSMUSG00000088609	Gm24187	13	9834469	9834525	-	57	5104.8	-0.0832431	0.0452895	-1.83802	0.0660592	0.946015
ENSMUSG00000074634	Gm7120	13	119487941	119610458	+	3429	67.1742	0.184331	0.10021	1.83945	0.0658486	0.946015
ENSMUSG00000008540	Mgst1	6	138140316	138156755	+	2013	5595.84	-0.210682	0.114635	-1.83785	0.0660845	0.946015
ENSMUSG00000033383	Rtp1	16	23429133	23433960	+	3120	23658.2	0.195038	0.106076	1.83867	0.0659633	0.946015
ENSMUSG00000060206	Zfp462	4	54945048	55083563	+	10702	4557.69	0.123221	0.0670198	1.83858	0.0659774	0.946015
ENSMUSG00000049577	Zfpm1	8	122282141	122337251	+	3503	224.175	-0.211635	0.115124	-1.83832	0.0660156	0.946015
ENSMUSG00000047777	Phf13	4	151989633	151996258	-	3205	880.023	-0.187582	0.102107	-1.8371	0.0661952	0.946716
ENSMUSG00000038615	Nfe2l1	11	96817414	96829968	-	5441	13231.6	-0.0845843	0.0460922	-1.83511	0.0664894	0.949266
ENSMUSG00000022803	Popdc2	16	38362209	38378216	+	2360	100.562	-0.216359	0.117903	-1.83505	0.0664976	0.949266
ENSMUSG00000022033	Pbk	14	65805837	65817822	+	1791	109.522	0.216133	0.117839	1.83414	0.0666328	0.950309
ENSMUSG00000039167	Eltd1	3	151437887	151545086	+	4343	944.989	-0.21505	0.11737	-1.83223	0.0669169	0.9517
ENSMUSG00000034321	Exosc1	19	41922980	41933314	-	1622	563.454	-0.156256	0.0852577	-1.83275	0.0668399	0.9517
ENSMUSG00000030588	Yif1b	7	29238329	29247593	+	1378	1295.78	-0.0939054	0.0512496	-1.83231	0.0669046	0.9517
ENSMUSG00000021036	Sptlc2	12	87305058	87388355	-	8115	4753.62	-0.0924651	0.050496	-1.83114	0.0670801	0.953135
ENSMUSG00000028539	Artn	4	117926162	117929763	-	2405	392.965	-0.211223	0.115428	-1.82992	0.0672619	0.954125
ENSMUSG00000021301	Hecw1	13	14226438	14523226	-	9460	1134.66	0.178733	0.0976771	1.82984	0.0672744	0.954125
ENSMUSG00000073490	AI607873	1	173723430	173741809	-	3481	339.655	-0.215242	0.117805	-1.82711	0.0676829	0.956373
ENSMUSG00000018569	Cldn7	11	69964779	69967885	+	1948	7578.73	-0.128841	0.0704802	-1.82804	0.0675434	0.956373
ENSMUSG00000021493	Pdlim7	13	55495795	55513676	-	4849	1548.87	-0.207819	0.113734	-1.82724	0.0676644	0.956373
ENSMUSG00000018012	Rac3	11	120721470	120723969	+	1293	1392.28	-0.138942	0.0760178	-1.82776	0.0675854	0.956373
ENSMUSG00000032015	Pou2f3	9	43122628	43210369	-	3955	102.917	0.21043	0.115198	1.82669	0.0677463	0.956385
ENSMUSG00000053113	Socs3	11	117966079	117970047	-	2891	1438.45	-0.192696	0.105554	-1.82557	0.0679146	0.957877
ENSMUSG00000024429	Gnl1	17	35979851	35989462	+	3077	2490.19	-0.0860363	0.0471608	-1.82432	0.0681036	0.959659
ENSMUSG00000057596	Trim30d	7	104470014	104507849	-	3758	288.855	-0.212762	0.116664	-1.82372	0.0681945	0.960056
ENSMUSG00000025510	Cd151	7	141467362	141471479	+	2010	3850.62	-0.136505	0.0748828	-1.82292	0.0683159	0.960546
ENSMUSG00000021779	Thrb	14	17660960	18038088	+	6555	923.548	0.156314	0.0857616	1.82266	0.0683548	0.960546
ENSMUSG00000002379	Ndufa11	17	56717762	56724248	+	2661	2381.09	-0.144284	0.0791794	-1.82224	0.0684185	0.960558
ENSMUSG00000027712	Anxa5	3	36448925	36475843	-	1678	16142.9	-0.0870512	0.0478971	-1.81746	0.0691461	0.962272
ENSMUSG00000017418	Arl5b	2	15049395	15082456	+	7230	1269.11	0.151204	0.0832218	1.81688	0.0692348	0.962272
ENSMUSG00000058809	Gm12141	11	41498737	41500901	+	2165	117.936	0.214505	0.117973	1.81825	0.069026	0.962272
ENSMUSG00000030330	Ing4	6	125039760	125051499	+	6675	1813.5	0.0983373	0.0540507	1.81935	0.0688577	0.962272
ENSMUSG00000039481	Nrtn	17	56751325	56757530	-	1023	735.866	-0.214312	0.117807	-1.81918	0.0688839	0.962272
ENSMUSG00000021699	Pde4d	13	108449948	109953461	+	12006	1336.24	0.162906	0.08971	1.81592	0.0693825	0.962272
ENSMUSG00000026189	Pecr	1	72259167	72284314	-	1516	599.364	0.199407	0.109748	1.81695	0.0692249	0.962272
ENSMUSG00000048874	Phf3	1	30802342	30863256	-	7561	6544.73	0.102743	0.0565037	1.81835	0.0690113	0.962272
ENSMUSG00000040446	Rprd1a	18	24484962	24530204	-	4297	940.777	0.114649	0.0630872	1.81731	0.0691695	0.962272
ENSMUSG00000000782	Tcf7	11	52252371	52283014	-	2625	445.683	-0.210358	0.115857	-1.81567	0.0694209	0.962272
ENSMUSG00000033985	Tesk2	4	116720948	116805956	+	4272	199.483	0.192993	0.106242	1.81654	0.0692869	0.962272
ENSMUSG00000030966	Trim21	7	102557922	102565469	-	2775	650.839	-0.139647	0.0768994	-1.81597	0.0693753	0.962272
ENSMUSG00000029026	Trp73	4	154056253	154140208	-	5534	2701.32	0.142045	0.0780365	1.82024	0.0687227	0.962272
CUFFVRG_0121	Vmn2r111	17	22543741	22573482	-	6983	3171.69	-0.188689	0.103806	-1.81771	0.0691086	0.962272
ENSMUSG00000003038	Hmgn2	4	133964738	133968650	-	3060	3410.49	-0.200226	0.110377	-1.81402	0.0696742	0.962774
ENSMUSG00000057132	Rpgrip1	14	52110704	52163546	+	12152	82.6738	0.213143	0.117512	1.8138	0.0697088	0.962774
ENSMUSG00000050635	Sprr2f	3	92365187	92366442	+	609	145.73	-0.210495	0.116028	-1.81416	0.0696523	0.962774
ENSMUSG00000018651	Tada2a	11	84078920	84129600	-	2974	840.696	0.155672	0.0857992	1.81437	0.0696206	0.962774
ENSMUSG00000022574	Naprt1	15	75890964	75894481	-	1890	688.903	-0.145743	0.0803788	-1.8132	0.0698009	0.963177
ENSMUSG00000089672	Gp49a	10	51480632	51486316	+	2107	230.102	-0.209691	0.115708	-1.81224	0.0699493	0.964356
ENSMUSG00000025240	Sacm1l	9	123529882	123592598	+	3433	6577.16	0.0677063	0.0374096	1.80986	0.0703169	0.968551
ENSMUSG00000052477	C130026I21Rik	1	84992690	85270566	-	3827	309.234	-0.213078	0.11792	-1.80697	0.0707667	0.969267
ENSMUSG00000006519	Cyba	8	122424772	122432940	-	758	1076.13	-0.156947	0.0868703	-1.80668	0.0708123	0.969267
ENSMUSG00000021743	Fezf2	14	12341892	12345865	-	2304	2612.87	0.190124	0.105142	1.80826	0.0705664	0.969267
ENSMUSG00000020900	Myh10	11	68691559	68816632	+	10458	4507.12	-0.103854	0.0574802	-1.80678	0.0707972	0.969267
ENSMUSG00000041313	Slc7a1	5	148327410	148399904	-	7527	2469.6	0.150457	0.0831977	1.80842	0.0705404	0.969267
ENSMUSG00000012422	Tmem167	13	90089123	90143907	+	10807	4083.69	0.0946502	0.0523667	1.80745	0.0706923	0.969267
CUFFVRG_0504	Vmn1r177	7	23848309	23867436	-	4717	220.842	-0.208473	0.115282	-1.80837	0.0705486	0.969267
ENSMUSG00000033105	Lss	10	76531588	76557138	+	10787	3468.72	-0.13204	0.0731557	-1.80491	0.0710881	0.972173
ENSMUSG00000085936	2610307P16Rik	13	28460034	28885620	-	3293	98.4675	-0.200889	0.114457	-1.75515	0.0792338	0.973521
ENSMUSG00000037818	3110057O12Rik	3	40846970	40938138	+	5433	439.125	0.148318	0.0834321	1.77771	0.0754509	0.973521
ENSMUSG00000031824	6430548M08Rik	8	120114152	120165306	+	6626	2525.4	0.12875	0.0719532	1.78936	0.0735565	0.973521
ENSMUSG00000037977	6430571L13Rik	9	107340602	107352422	+	2903	214.399	-0.200208	0.112591	-1.77818	0.0753738	0.973521
ENSMUSG00000097006	AC122821.1	17	23743234	23754065	+	4842	268.281	-0.178368	0.101021	-1.76565	0.0774554	0.973521
ENSMUSG00000059430	Actg2	6	83512905	83536265	-	1562	2958.06	-0.19596	0.11125	-1.76143	0.0781648	0.973521
ENSMUSG00000021044	Adck1	12	88360554	88461719	+	2330	527.094	0.133204	0.0759395	1.75408	0.0794168	0.973521
ENSMUSG00000045730	Adrb2	18	62177817	62179959	-	2143	239.878	-0.196403	0.109927	-1.78666	0.0739923	0.973521
ENSMUSG00000005686	Ampd3	7	110768206	110812405	+	5605	658.631	-0.175243	0.0976153	-1.79525	0.0726146	0.973521
ENSMUSG00000001998	Ap4e1	2	127008717	127067909	+	9810	824.538	0.151101	0.0856136	1.76492	0.077577	0.973521
ENSMUSG00000021895	Arhgef3	14	27238039	27403904	+	3585	4412.12	-0.105028	0.0598924	-1.75361	0.0794967	0.973521
ENSMUSG00000018770	Atp5g3	2	73908447	73911326	-	2181	7593.9	-0.106443	0.0600515	-1.77253	0.076307	0.973521
ENSMUSG00000033792	Atp7a	X	106027276	106124926	+	8734	1078.73	0.145214	0.0816801	1.77783	0.0754313	0.973521
ENSMUSG00000041570	Camsap2	1	136268123	136346104	-	7823	3795.74	0.104875	0.0597486	1.75527	0.0792137	0.973521
ENSMUSG00000031883	Car7	8	104534700	104550343	+	2459	88.8781	-0.200473	0.114056	-1.75767	0.0788035	0.973521
ENSMUSG00000059554	Ccdc28a	10	18213676	18234998	-	2964	1264.14	0.19565	0.110628	1.76854	0.0769715	0.973521
ENSMUSG00000047810	Ccdc88b	19	6844623	6858211	-	4959	261.363	-0.183519	0.102737	-1.78629	0.0740518	0.973521
ENSMUSG00000031841	Cdh13	8	118283733	119324921	+	11144	1079.59	-0.184745	0.104039	-1.77572	0.0757794	0.973521
ENSMUSG00000025650	Col7a1	9	108953586	108984875	+	10206	1580.13	0.202622	0.11436	1.7718	0.0764285	0.973521
ENSMUSG00000022551	Cyc1	15	76343523	76345934	+	1194	3665.25	-0.0903721	0.0512959	-1.76178	0.0781064	0.973521
ENSMUSG00000047642	D930020B18Rik	10	121641588	121692892	+	2599	1669.31	0.146066	0.0812926	1.79679	0.0723692	0.973521
ENSMUSG00000038665	Dgki	6	36846022	37300184	-	6242	890.493	0.125679	0.0715808	1.75577	0.0791282	0.973521
ENSMUSG00000030792	Dkkl1	7	45207525	45211883	-	903	119.444	-0.212418	0.117818	-1.80294	0.0713983	0.973521
ENSMUSG00000021782	Dlg5	14	24133953	24245920	-	8491	5621.52	0.0792209	0.0441917	1.79266	0.0730267	0.973521
ENSMUSG00000020185	E2f7	10	110745439	110787384	+	9009	169.543	0.202027	0.113395	1.78162	0.0748112	0.973521
ENSMUSG00000027699	Ect2	3	27097222	27153878	-	5122	487.669	0.14747	0.0821667	1.79476	0.0726912	0.973521
ENSMUSG00000078317	F8a	X	73228306	73230795	+	2490	716.758	0.126004	0.0715551	1.76094	0.0782486	0.973521
ENSMUSG00000057967	Fgf18	11	33117430	33147400	-	1187	72.2252	-0.202237	0.11438	-1.76811	0.0770424	0.973521
ENSMUSG00000030357	Fkbp4	6	128429735	128438677	-	2795	8909.32	0.105322	0.0594698	1.77102	0.076558	0.973521
ENSMUSG00000031328	Flna	X	74223461	74249820	-	9400	38200.3	-0.206864	0.117974	-1.75348	0.0795204	0.973521
ENSMUSG00000055805	Fmnl1	11	103171107	103198901	+	4868	833.593	-0.166536	0.0944825	-1.76261	0.0779666	0.973521
ENSMUSG00000059412	Fxyd2	9	45403138	45410278	+	632	155.166	0.205234	0.115043	1.78397	0.0744279	0.973521
ENSMUSG00000038259	Gdf5	2	155941023	155945367	-	2320	242.771	0.204902	0.116217	1.76309	0.077885	0.973521
ENSMUSG00000039131	Gipc2	3	152093533	152166230	-	3584	2938.97	-0.169476	0.0941109	-1.80081	0.0717325	0.973521
ENSMUSG00000082454	Gm12183	11	48751760	48753770	-	2011	223.457	0.195259	0.111135	1.75695	0.0789269	0.973521
ENSMUSG00000082536	Gm13456	2	40555752	40557116	+	1365	605.031	0.208926	0.117904	1.772	0.0763942	0.973521
ENSMUSG00000093098	Gm22641	7	130834437	130834523	+	87	19959	-0.0780078	0.0436667	-1.78644	0.0740284	0.973521
ENSMUSG00000058163	Gm5431	11	48887422	48902152	-	3800	175.443	-0.207375	0.117862	-1.75947	0.0784969	0.973521
ENSMUSG00000043483	Gm6863	12	96922420	96923061	-	642	137.055	0.197514	0.112426	1.75684	0.0789455	0.973521
ENSMUSG00000031342	Gpm6b	X	166238911	166388988	+	5600	4747.13	0.137183	0.0768132	1.78593	0.0741103	0.973521
ENSMUSG00000029090	Gpr125	5	49959951	50058996	-	4475	2017.64	0.111815	0.0624345	1.79092	0.0733069	0.973521
ENSMUSG00000001700	Gramd3	18	56432132	56503792	+	2605	2394.86	0.202247	0.112567	1.79668	0.0723867	0.973521
ENSMUSG00000022564	Grina	15	76246807	76249904	+	1693	4043.74	-0.139427	0.0789354	-1.76634	0.0773393	0.973521
ENSMUSG00000086084	Hnrnpr	4	136343975	136345981	+	2007	133.723	-0.211202	0.117969	-1.79032	0.0734024	0.973521
ENSMUSG00000007617	Homer1	13	93303757	93404129	+	10502	1061.49	0.123201	0.0693151	1.77741	0.0755013	0.973521
ENSMUSG00000031613	Hpgd	8	56294552	56321046	+	1719	1528.84	0.209303	0.117886	1.77546	0.0758215	0.973521
ENSMUSG00000074342	I830077J02Rik	3	105925891	105932664	-	1328	73.1513	-0.208443	0.116736	-1.78559	0.0741656	0.973521
ENSMUSG00000037851	Iars	13	49682100	49734267	+	5272	3626.24	0.0876925	0.0499629	1.75515	0.0792335	0.973521
ENSMUSG00000021379	Id4	13	48261427	48264036	+	1660	1747.39	0.201513	0.114366	1.762	0.0780698	0.973521
ENSMUSG00000078920	Ifi47	11	49076587	49096974	+	2317	1283.91	-0.152948	0.0866449	-1.76523	0.0775255	0.973521
ENSMUSG00000095115	Itpripl2	7	118485114	118491975	-	6862	1286.54	-0.20072	0.112866	-1.77839	0.0753391	0.973521
ENSMUSG00000042599	Jhdm1d	6	39136623	39206789	-	10057	3536.28	0.137496	0.0773647	1.77725	0.0755276	0.973521
ENSMUSG00000006740	Kif5b	18	6201002	6242174	-	7395	26206	0.0779964	0.0443906	1.75705	0.07891	0.973521
ENSMUSG00000042155	Klhl23	2	69821944	69836651	+	4925	1493.72	-0.190127	0.107435	-1.76969	0.076779	0.973521
ENSMUSG00000022025	Lect1	14	79637690	79662170	-	1843	243.348	-0.205187	0.116977	-1.75408	0.0794162	0.973521
ENSMUSG00000048661	Lemd3	10	120923413	120979332	-	4809	1617.43	0.100323	0.0571248	1.75621	0.0790527	0.973521
ENSMUSG00000052316	Lrrc15	16	30269302	30283256	-	5310	345.623	-0.197601	0.110717	-1.78475	0.0743025	0.973521
ENSMUSG00000051098	Mblac2	13	81711417	81753275	+	3881	535.583	0.139711	0.0783087	1.78411	0.0744065	0.973521
ENSMUSG00000019179	Mdh2	5	135778480	135790398	+	2089	7778.98	-0.081364	0.0453292	-1.79496	0.0726607	0.973521
ENSMUSG00000034297	Med13	11	86267033	86357602	-	10840	5545.77	0.111681	0.0628881	1.77587	0.0757538	0.973521
ENSMUSG00000000901	Mmp11	10	75923222	75932502	-	2572	244.777	-0.190518	0.107045	-1.7798	0.0751091	0.973521
ENSMUSG00000062627	Mysm1	4	94942040	94979100	-	8946	1698.59	0.107495	0.0607482	1.76951	0.0768084	0.973521
ENSMUSG00000022253	Nadkd1	15	9071260	9110487	+	3731	1440.79	0.156456	0.0876533	1.78495	0.0742702	0.973521
ENSMUSG00000042751	Nmnat2	1	152955101	153119260	+	4522	2145.26	-0.159644	0.0886287	-1.80127	0.0716605	0.973521
ENSMUSG00000028978	Nos3	5	24364810	24384474	+	4132	270.928	-0.202746	0.114337	-1.77322	0.0761916	0.973521
ENSMUSG00000003849	Nqo1	8	107388225	107403206	-	1553	6261.66	-0.20676	0.116972	-1.7676	0.0771272	0.973521
ENSMUSG00000031618	Nr3c2	8	76899442	77245012	+	6474	1269.15	-0.126897	0.0716411	-1.77129	0.076513	0.973521
ENSMUSG00000044641	Pard6b	2	168081004	168101203	+	3399	965.333	0.157976	0.0887205	1.78061	0.0749768	0.973521
ENSMUSG00000048347	Pcdhb18	18	37489465	37494503	+	5039	334.214	0.198526	0.110721	1.79303	0.0729686	0.973521
ENSMUSG00000074661	Pde4d	13	109954109	109955963	+	1855	654.533	0.177412	0.0984941	1.80124	0.0716647	0.973521
ENSMUSG00000019990	Pde7b	10	20398004	20725078	-	7232	2418.81	0.144371	0.0821995	1.75635	0.0790281	0.973521
ENSMUSG00000031381	Piga	X	164419793	164433916	+	6379	490.624	0.146649	0.0820288	1.78777	0.0738124	0.973521
ENSMUSG00000033628	Pik3c3	18	30272747	30348126	+	4466	3350.37	-0.21122	0.117817	-1.79278	0.0730082	0.973521
ENSMUSG00000029406	Pitpnm2	5	124118690	124249760	-	12843	1673.5	-0.179102	0.101093	-1.77166	0.0764518	0.973521
ENSMUSG00000020828	Pld2	11	70540064	70558110	+	6252	1259.8	-0.107104	0.0606063	-1.76721	0.0771934	0.973521
ENSMUSG00000029167	Ppargc1a	5	51454249	51567725	-	6641	1486.67	-0.186873	0.103887	-1.79881	0.0720485	0.973521
ENSMUSG00000040225	Prrc2c	1	162670725	162740556	-	14166	10150.7	0.0856966	0.0479514	1.78716	0.0739121	0.973521
ENSMUSG00000039067	Psmd7	8	107580381	107588482	-	1599	4815.55	-0.0940104	0.052764	-1.78171	0.074796	0.973521
ENSMUSG00000005716	Pvalb	15	78191114	78206400	-	1041	3460.65	-0.187443	0.104547	-1.7929	0.0729896	0.973521
ENSMUSG00000051343	Rab11fip5	6	85334963	85374634	-	4104	1543.59	-0.128471	0.0727566	-1.76577	0.0774346	0.973521
ENSMUSG00000021700	Rab3c	13	110054187	110280206	-	8500	2585.74	-0.20362	0.116066	-1.75434	0.0793726	0.973521
ENSMUSG00000019478	Rab4a	8	123805985	123835287	+	1757	1127.16	0.169385	0.0945707	1.79109	0.0732781	0.973521
ENSMUSG00000022827	Rabl3	16	37539885	37572385	+	6369	521.537	-0.122703	0.0685563	-1.78981	0.0734843	0.973521
ENSMUSG00000037110	Ralgapa2	2	146239879	146512026	-	18352	4322.03	0.0963055	0.0540987	1.78018	0.0750463	0.973521
ENSMUSG00000031453	Rasa3	8	13566950	13677603	-	5093	2257.7	-0.170674	0.0971132	-1.75748	0.0788364	0.973521
ENSMUSG00000029370	Rassf6	5	90603076	90640487	-	1958	1253.27	-0.148034	0.0833745	-1.77552	0.0758113	0.973521
ENSMUSG00000021804	Rgr	14	37037490	37048964	-	1659	93.0769	0.190546	0.108614	1.75434	0.0793723	0.973521
ENSMUSG00000041845	Rhod	19	4425459	4439432	-	1714	859.772	-0.186942	0.10508	-1.77903	0.0752341	0.973521
ENSMUSG00000065037	Rn7sk	9	78175303	78175633	-	331	2278.27	-0.0767394	0.0427476	-1.79518	0.0726255	0.973521
ENSMUSG00000097783	RP23-76C13.2	8	121421345	121427188	+	750	145.434	0.212125	0.11776	1.80134	0.0716493	0.973521
ENSMUSG00000058838	Rps27a-ps2	9	83409660	83410130	+	471	113.616	0.196285	0.110694	1.77321	0.0761933	0.973521
ENSMUSG00000023764	Sfi1	11	3131850	3193463	-	7559	1345.24	-0.156417	0.0876499	-1.78456	0.0743326	0.973521
ENSMUSG00000036840	Siah1a	8	86723940	86746006	-	2107	1324.18	0.117015	0.065487	1.78684	0.0739635	0.973521
ENSMUSG00000036298	Slc2a13	15	91267696	91573261	-	8367	934.877	0.168608	0.0939373	1.7949	0.0726702	0.973521
ENSMUSG00000038602	Slc35f1	10	52690533	53111622	+	4941	1104.88	-0.209715	0.117639	-1.7827	0.0746349	0.973521
ENSMUSG00000029924	Slc37a3	6	39334770	39377707	-	4065	5022.52	0.0795435	0.044616	1.78285	0.074611	0.973521
ENSMUSG00000027737	Slc7a11	3	50364936	50443613	-	11245	984.998	-0.203923	0.115066	-1.77223	0.0763565	0.973521
ENSMUSG00000079055	Slc8a3	12	81197915	81333180	-	5332	219.45	-0.206348	0.116626	-1.76931	0.0768424	0.973521
ENSMUSG00000022676	Snai2	16	14705852	14709395	+	2031	365.851	-0.200632	0.113136	-1.77337	0.0761681	0.973521
ENSMUSG00000032733	Snx33	9	56917200	56928371	-	4564	1505.66	-0.151996	0.0846435	-1.79573	0.0725382	0.973521
ENSMUSG00000036169	Sostdc1	12	36314169	36318452	+	1751	297.659	0.180942	0.102722	1.76146	0.0781598	0.973521
ENSMUSG00000021007	Spata7	12	98628157	98669815	+	4642	722.04	-0.134389	0.0762803	-1.76178	0.0781059	0.973521
ENSMUSG00000057342	Sphk2	7	45709467	45718002	-	4159	1775.16	0.106652	0.0600861	1.77498	0.0759005	0.973521
ENSMUSG00000026163	Sphkap	1	83254139	83408200	-	9602	2457.73	-0.184035	0.104898	-1.75442	0.0793588	0.973521
ENSMUSG00000021468	Sptlc1	13	53332716	53377365	-	2606	2963.7	0.0896115	0.0504685	1.77559	0.0757999	0.973521
ENSMUSG00000073079	Srp54a	12	55089202	55112891	+	1515	176.602	-0.209339	0.117134	-1.78717	0.0739098	0.973521
ENSMUSG00000001333	Sync	4	129287617	129308559	+	2862	442.115	-0.15818	0.0901614	-1.75441	0.0793595	0.973521
ENSMUSG00000071337	Tia1	6	86404219	86433403	+	12945	3677.91	0.137887	0.0764556	1.80349	0.0713118	0.973521
ENSMUSG00000078716	Tmem8b	4	43668971	43692668	+	5553	437.699	-0.157906	0.0889273	-1.77567	0.0757873	0.973521
ENSMUSG00000034723	Tmx4	2	134594185	134644145	-	10907	2119.85	-0.126367	0.0718199	-1.75949	0.0784936	0.973521
ENSMUSG00000021281	Tnfaip2	12	111442469	111455018	+	4984	2278.32	-0.201529	0.113958	-1.76845	0.0769855	0.973521
ENSMUSG00000033327	Tnxb	17	34670535	34719815	+	12209	149.124	-0.200996	0.111898	-1.79624	0.0724567	0.973521
ENSMUSG00000028688	Toe1	4	116794310	116807640	-	2979	676.973	0.131351	0.0747325	1.75761	0.0788139	0.973521
ENSMUSG00000023456	Tpi1	6	124810586	124814296	-	2209	15661	-0.106513	0.0599072	-1.77797	0.0754095	0.973521
ENSMUSG00000032715	Trib3	2	152337422	152344032	-	2125	659.537	0.201785	0.114154	1.76766	0.0771182	0.973521
ENSMUSG00000071660	Ttc9c	19	8809075	8819333	-	3984	2466.96	-0.0881428	0.0495361	-1.77936	0.07518	0.973521
ENSMUSG00000034714	Ttyh2	11	114675431	114720977	+	3739	923.923	-0.162452	0.0910535	-1.78413	0.0744018	0.973521
ENSMUSG00000062151	Unc13c	9	73480870	73933567	-	6633	152.368	0.208308	0.117496	1.7729	0.076245	0.973521
ENSMUSG00000020124	Usp15	10	123113244	123196935	-	3227	2561.79	0.0906373	0.0516101	1.75619	0.0790558	0.973521
ENSMUSG00000020402	Vdac1	11	52360860	52389397	+	2620	11593.8	-0.0667197	0.0372913	-1.78915	0.0735908	0.973521
CUFFVRG_0537	Vmn1r192	13	22180420	22191166	-	5976	2279.76	0.205863	0.115595	1.7809	0.074929	0.973521
CUFFVRG_0246	Vmn1r42	6	89844518	89845615	-	1098	157.244	0.179858	0.10125	1.77638	0.0756705	0.973521
CUFFVRG_0097	Vmn2r113	17	22942984	22963270	+	7227	989.313	-0.210966	0.117725	-1.79201	0.0731306	0.973521
CUFFVRG_0396	Vmn2r38	7	9074796	9097881	-	2702	63.0041	0.197758	0.111431	1.77471	0.0759452	0.973521
ENSMUSG00000027291	Vps39	2	120316461	120353137	-	8605	2821.09	0.0818496	0.046451	1.76206	0.0780585	0.973521
ENSMUSG00000026975	Wdr85	2	24962400	24972163	+	2365	605.056	-0.126658	0.070711	-1.79121	0.0732601	0.973521
ENSMUSG00000037752	Xkr8	4	132724897	132732546	-	4312	128.662	-0.19856	0.113225	-1.75367	0.0794879	0.973521
ENSMUSG00000075327	Zbtb2	10	4367074	4388108	-	3338	597.529	0.154881	0.0862385	1.79596	0.0725012	0.973521
ENSMUSG00000064141	Zfp69	4	120930137	120951699	-	2782	68.5093	-0.177612	0.0985312	-1.80259	0.0714522	0.973521
ENSMUSG00000066613	Zfp932	5	109996521	110010411	+	3272	773.429	0.128881	0.0730565	1.76413	0.0777108	0.973521
ENSMUSG00000052676	Zmat1	X	134971372	135009209	-	5391	746.451	-0.132213	0.0745874	-1.77259	0.0762964	0.973521
ENSMUSG00000033508	Asprv1	6	86628174	86629702	+	1529	185.476	-0.192587	0.109917	-1.75211	0.0797545	0.975606
ENSMUSG00000046718	Bst2	8	71534264	71537437	-	764	2299.24	-0.176597	0.100816	-1.75167	0.0798303	0.975754
ENSMUSG00000037894	H2afz	3	137864487	137866922	+	1776	4178.49	0.0656931	0.0375233	1.75073	0.0799924	0.976224
ENSMUSG00000038213	Tapbpl	6	125223933	125231860	-	2352	1409.59	-0.105536	0.0602821	-1.75071	0.0799964	0.976224
ENSMUSG00000038244	Mical2	7	112225856	112355194	+	11510	4632.78	0.144761	0.0827104	1.75022	0.0800806	0.976473
ENSMUSG00000027070	Lrp2	2	69424340	69586065	-	16701	517.356	0.164791	0.0941849	1.74965	0.0801783	0.976886
ENSMUSG00000001741	Il16	7	83642848	83745726	-	7842	328.527	-0.201191	0.115051	-1.74871	0.0803408	0.977079
ENSMUSG00000030946	Lhpp	7	132610638	132706420	+	2085	349.743	-0.184146	0.105286	-1.74901	0.0802887	0.977079
ENSMUSG00000084349	Rpl3-ps1	X	13202546	13203838	+	1293	244.974	0.165991	0.0949357	1.74845	0.0803857	0.977079
ENSMUSG00000014355	Anapc1	2	128610104	128687391	-	16714	5002.63	0.0695274	0.0398271	1.74573	0.0808576	0.978154
ENSMUSG00000024403	Atp6v1g2	17	35233660	35238767	+	2510	524.38	-0.180729	0.103515	-1.74592	0.0808249	0.978154
ENSMUSG00000022132	Cldn10	14	118787871	118875489	+	2628	2679.16	0.205243	0.117552	1.74597	0.0808168	0.978154
ENSMUSG00000028015	Ctso	3	81932601	81956725	+	4573	2416.64	-0.089762	0.0513845	-1.74687	0.08066	0.978154
ENSMUSG00000084817	Gm5526	1	45857332	45857787	-	456	164.886	-0.204744	0.117168	-1.74744	0.0805608	0.978154
ENSMUSG00000063171	Rps4y2	6	148354656	148355598	+	943	1100.73	0.1899	0.108747	1.74625	0.0807682	0.978154
ENSMUSG00000078611	Gm5901	7	105375098	105378287	+	1002	232.5	-0.205459	0.117758	-1.74476	0.0810259	0.978714
ENSMUSG00000034042	Gpbp1l1	4	116557658	116593882	+	4158	2900.49	0.144371	0.0827645	1.74436	0.0810958	0.978714
ENSMUSG00000028776	Tinagl1	4	130164454	130175122	-	4358	2218.51	-0.203526	0.116661	-1.74459	0.0810566	0.978714
ENSMUSG00000045767	B230219D22Rik	13	55693124	55703499	+	4651	8456.08	0.0634805	0.0364034	1.74381	0.0811928	0.979112
ENSMUSG00000035236	Scai	2	39066214	39190730	-	11668	2191.02	0.101315	0.0581332	1.74281	0.081366	0.980428
ENSMUSG00000007888	Crlf1	8	70493158	70504081	+	1644	926.598	-0.196108	0.112616	-1.74138	0.0816167	0.982675
ENSMUSG00000002748	Baz1b	5	135187264	135246129	+	10794	5130.18	0.072646	0.0418528	1.73575	0.0826079	0.984125
ENSMUSG00000038119	Cdon	9	35421128	35507651	+	7714	2356.1	0.154929	0.0891615	1.73762	0.082278	0.984125
ENSMUSG00000014599	Csf1	3	107741048	107760469	-	5262	1407.24	-0.198997	0.114657	-1.73558	0.0826374	0.984125
ENSMUSG00000020846	Fam101b	11	76019194	76027782	-	3512	1576.31	-0.146502	0.0843057	-1.73775	0.082255	0.984125
ENSMUSG00000094786	Gm14403	2	177498215	177509763	+	1656	91.3479	0.196571	0.113051	1.73879	0.0820723	0.984125
ENSMUSG00000079547	H2-DMb1	17	34153072	34160223	+	1478	1719.27	-0.159772	0.0918505	-1.73948	0.0819509	0.984125
ENSMUSG00000021884	Hacl1	14	31552905	31641286	-	5123	1103.35	-0.140801	0.0810741	-1.7367	0.0824409	0.984125
ENSMUSG00000079429	Mroh2a	1	88226986	88262289	+	8492	83.1897	0.203334	0.117128	1.73599	0.0825658	0.984125
ENSMUSG00000030835	Nomo1	7	46033698	46084212	+	5936	4758.7	0.0730502	0.042031	1.73801	0.0822098	0.984125
ENSMUSG00000026683	Nuf2	1	169497934	169531464	-	2481	84.9149	0.201492	0.115896	1.73857	0.0821109	0.984125
ENSMUSG00000025647	Shisa5	9	109038565	109057724	+	3204	6616.5	-0.0873465	0.0502446	-1.73843	0.0821354	0.984125
ENSMUSG00000036966	Spryd3	15	102116528	102136234	-	2927	2197.66	-0.0755528	0.0435163	-1.7362	0.0825291	0.984125
ENSMUSG00000027030	Stk39	2	68210445	68472268	-	4955	4336.44	0.0923734	0.0531626	1.73756	0.0822879	0.984125
CUFFVRG_0349	Vmn2r77	7	86795036	86812032	+	2779	2365.58	-0.145181	0.0835949	-1.73672	0.0824371	0.984125
ENSMUSG00000097174	AC101790.1	8	79295123	79307685	+	2508	150.159	0.201436	0.116124	1.73466	0.0828013	0.985057
ENSMUSG00000036825	Ssx2ip	3	146404642	146440139	+	4195	4815.07	0.128853	0.0742919	1.73442	0.0828444	0.985057
ENSMUSG00000046312	AI464131	4	41495604	41503076	-	4701	812.795	0.153563	0.088576	1.73369	0.0829737	0.985063
ENSMUSG00000033949	Trim36	18	46165302	46212607	-	4849	1945.13	0.198259	0.114348	1.73382	0.0829501	0.985063
ENSMUSG00000030871	Ears2	7	122037213	122067263	-	5152	534.211	0.13042	0.0752796	1.73247	0.0831895	0.98686
ENSMUSG00000032503	Arpp21	9	112065091	112235938	-	17428	229.46	0.195665	0.113027	1.73114	0.0834269	0.98831
ENSMUSG00000018474	Chd3	11	69343273	69369406	-	8443	11452.3	0.103286	0.0596695	1.73097	0.083457	0.98831
ENSMUSG00000024962	Vegfb	19	6982473	6987651	-	1605	917.499	-0.167007	0.0964967	-1.7307	0.0835056	0.98831
ENSMUSG00000037640	Zfp60	7	27731389	27753702	+	8390	1295.23	-0.113082	0.0653966	-1.72918	0.0837771	0.990758
ENSMUSG00000097899	AC161534.1	1	40076228	40085853	-	844	71.2113	-0.201815	0.116772	-1.72828	0.0839385	0.991901
ENSMUSG00000032570	Atp2c1	9	105403539	105521257	-	7272	12956.9	0.0860575	0.0498097	1.72772	0.0840378	0.992308
ENSMUSG00000082884	Gm13339	2	22590024	22590533	-	510	80.4303	0.155747	0.0901717	1.72723	0.0841264	0.992588
ENSMUSG00000041193	Pla2g5	4	138799244	138863482	-	2884	141.966	-0.203682	0.117974	-1.72651	0.0842565	0.993357
ENSMUSG00000040584	Abcb1a	5	8660077	8748575	+	5480	1706.26	-0.196593	0.113919	-1.72572	0.084397	0.994248
ENSMUSG00000037813	D630003M21Rik	2	158182533	158229222	-	5104	76.279	-0.19997	0.11605	-1.72314	0.0848628	0.994376
ENSMUSG00000045005	Fzd5	1	64730560	64737750	-	6912	622.669	0.186483	0.108138	1.7245	0.084618	0.994376
ENSMUSG00000016206	H2-M3	17	37270220	37274484	+	1438	374.815	-0.174218	0.101054	-1.724	0.0847078	0.994376
ENSMUSG00000032744	Heyl	4	123233556	123249875	+	5113	405.543	-0.192894	0.111844	-1.72468	0.084586	0.994376
ENSMUSG00000053414	Hunk	16	90386397	90499553	+	5009	1345.88	-0.18073	0.104869	-1.72338	0.08482	0.994376
ENSMUSG00000027162	Lin7c	2	109890853	109901003	+	4521	10131.6	0.0819021	0.047514	1.72375	0.0847536	0.994376
ENSMUSG00000005510	Ndufs3	2	90894634	90904827	-	2178	2824.99	-0.0819523	0.0475544	-1.72334	0.084827	0.994376
ENSMUSG00000059645	Gm7361	5	26257691	26264308	+	2995	276.686	-0.175658	0.101985	-1.72238	0.0850009	0.994643
ENSMUSG00000069633	Pex11c	8	3457105	3467680	-	3397	704.92	0.146672	0.0851605	1.7223	0.0850156	0.994643
ENSMUSG00000026003	Acadl	1	66830839	66863277	-	2005	2605.09	0.20256	0.117784	1.71975	0.0854776	0.994974
ENSMUSG00000054808	Actn4	7	28893248	28962340	-	5026	14403.3	-0.0904387	0.0525326	-1.72157	0.0851469	0.994974
ENSMUSG00000035352	Ccl12	11	82101845	82103400	+	537	99.5093	-0.188135	0.10943	-1.71924	0.0855715	0.994974
ENSMUSG00000045867	Cradd	10	95174746	95324097	-	1650	1453.06	-0.109701	0.0638253	-1.71876	0.0856573	0.994974
ENSMUSG00000041625	Ggact	14	122816223	122913757	-	1988	805.283	-0.112781	0.0656251	-1.71856	0.085694	0.994974
ENSMUSG00000020029	Nudt4	10	95547007	95564167	-	3231	22312.3	-0.147227	0.0855261	-1.72142	0.0851742	0.994974
ENSMUSG00000029598	Plbd2	5	120483282	120503625	-	6620	2573.7	-0.108454	0.0630708	-1.71957	0.0855112	0.994974
ENSMUSG00000025862	Stag2	X	42149317	42277185	+	8273	9212.99	0.0764774	0.0444699	1.71976	0.0854765	0.994974
ENSMUSG00000056342	Usp34	11	23306895	23490560	+	18474	7691.38	0.0984505	0.0572597	1.71937	0.0855472	0.994974
CUFFVRG_0101	Vmn2r115	17	23343629	23362538	+	5332	3862.01	-0.202702	0.117823	-1.72039	0.0853612	0.994974
ENSMUSG00000078919	Dpm1	2	168209048	168230591	-	7489	520.48	0.148881	0.0867661	1.71588	0.0861835	0.997629
ENSMUSG00000001053	N4bp3	11	51643063	51650842	-	2728	349.171	-0.167428	0.0975275	-1.71673	0.0860287	0.997629
ENSMUSG00000046062	Ppp1r15b	1	133131143	133139783	+	5594	8953.24	0.157431	0.0917183	1.71646	0.0860774	0.997629
ENSMUSG00000029449	Rhof	5	123103044	123132692	-	4602	86.255	-0.201855	0.117623	-1.71611	0.086141	0.997629
ENSMUSG00000049866	Arl4c	1	88673125	88702221	-	5492	1922.85	0.185337	0.108541	1.70753	0.087724	0.998566
ENSMUSG00000028745	Capzb	4	139192899	139291818	+	3299	10053.6	-0.117115	0.0684156	-1.71182	0.0869301	0.998566
ENSMUSG00000000318	Clec10a	11	70156197	70170834	+	2899	325.5	-0.194956	0.114164	-1.70768	0.0876961	0.998566
ENSMUSG00000001349	Cnn1	9	22099281	22109630	+	2368	6841.26	-0.195789	0.114452	-1.71066	0.0871435	0.998566
ENSMUSG00000030527	Crtc3	7	80586627	80688877	-	9850	3503.57	-0.150951	0.0880173	-1.71501	0.086343	0.998566
ENSMUSG00000059461	Gm7331	X	162566816	162567309	+	494	82.4868	0.157917	0.0922261	1.71228	0.0868444	0.998566
ENSMUSG00000020962	Gtf2a1	12	91555916	91590487	-	5587	1547.05	0.137343	0.08036	1.70909	0.0874336	0.998566
ENSMUSG00000046731	Kctd11	11	69878265	69880985	-	2721	963.855	-0.148427	0.0866392	-1.71316	0.0866831	0.998566
ENSMUSG00000022584	Ly6c2	15	75108160	75111684	-	796	114.587	-0.18783	0.109741	-1.71157	0.0869766	0.998566
ENSMUSG00000064358	mt-Co3	MT	8607	9390	+	784	1326.55	0.189836	0.11086	1.71239	0.0868239	0.998566
ENSMUSG00000038976	Ppp1r9b	11	94991035	95006899	+	5083	4469.73	-0.102904	0.0600458	-1.71376	0.0865732	0.998566
ENSMUSG00000041187	Prkd2	7	16842902	16870461	+	3757	1019.66	-0.123033	0.0719162	-1.71078	0.0871216	0.998566
ENSMUSG00000092837	Rpph1	14	50807449	50807767	-	319	354.006	-0.0642071	0.0374511	-1.71443	0.0864507	0.998566
ENSMUSG00000053317	Sec61b	4	47474658	47483242	+	1271	3393.16	0.143572	0.0839562	1.71009	0.0872501	0.998566
ENSMUSG00000032754	Slc24a6	5	120511168	120534024	+	3463	690.836	-0.143817	0.0842034	-1.70797	0.0876421	0.998566
ENSMUSG00000069793	Slfn9	11	82979629	82991830	-	4726	374.419	0.175887	0.102955	1.70839	0.0875646	0.998566
ENSMUSG00000023064	Sncg	14	34370274	34374789	-	852	548.121	-0.162022	0.094811	-1.70889	0.0874708	0.998566
ENSMUSG00000013846	St3gal1	15	67102875	67113992	-	4985	1429.59	-0.183475	0.107464	-1.70731	0.0877652	0.998566
ENSMUSG00000028455	Stoml2	4	43027690	43031710	-	3022	1628.6	-0.0861341	0.0504404	-1.70764	0.0877031	0.998566
ENSMUSG00000036983	Tfb1m	17	3519263	3557713	-	1327	465.124	0.143314	0.0837956	1.71028	0.0872142	0.998566
ENSMUSG00000034848	Ttc21b	2	66184327	66256617	-	9282	1046.56	0.121594	0.0709834	1.71299	0.0867138	0.998566
ENSMUSG00000062381	Vps28	15	76622088	76626027	-	885	2724.1	-0.0787678	0.0461147	-1.70809	0.0876204	0.998566
ENSMUSG00000035011	Zbtb7a	10	81135220	81152995	+	6808	6652.43	-0.0796966	0.046558	-1.71177	0.0869387	0.998566
ENSMUSG00000087679	C330006A16Rik	2	26136814	26140521	-	2483	2330.7	-0.105956	0.0621073	-1.70601	0.0880063	0.99908
ENSMUSG00000015932	Dstn	2	143915320	143943324	+	1911	38012.5	-0.159835	0.0936711	-1.70634	0.0879452	0.99908
ENSMUSG00000038677	Scube3	17	28142316	28174852	+	8660	585.509	-0.192535	0.112823	-1.70652	0.0879116	0.99908
ENSMUSG00000036469	March1	8	65617900	66471637	+	7146	170.276	-0.14672	0.117776	-1.24576	0.212854	0.999332
ENSMUSG00000000486	Sept1	7	127214447	127218498	-	2060	134.194	-0.110124	0.117971	-0.933483	0.350571	0.999332
ENSMUSG00000073481	Marc2	1	184813068	184846451	-	6629	5445.61	-0.0255285	0.0527495	-0.483957	0.628417	0.999332
ENSMUSG00000026276	Sept2	1	93478964	93510260	+	5022	8428.06	-0.00942954	0.0492093	-0.191621	0.848039	0.999332
ENSMUSG00000032656	March3	18	56761716	56925548	-	6006	356.144	-0.0965681	0.079291	-1.21789	0.223264	0.999332
ENSMUSG00000022456	Sept3	15	82274935	82294442	+	4971	10819	-0.0603183	0.107972	-0.558646	0.576403	0.999332
ENSMUSG00000039372	March4	1	72427112	72536930	-	4553	1236.23	0.0254965	0.103939	0.245302	0.806222	0.999332
ENSMUSG00000020486	Sept4	11	87568903	87590539	+	3563	256.713	-0.0582939	0.117302	-0.496954	0.619222	0.999332
ENSMUSG00000023307	March5	19	37207543	37222139	+	2396	3176.01	0.109391	0.0658711	1.66068	0.0967777	0.999332
ENSMUSG00000072214	Sept5	16	18621811	18629938	-	2127	7459.56	-0.0174856	0.100462	-0.174051	0.861825	0.999332
ENSMUSG00000039100	March6	15	31455899	31531037	-	6236	6210.83	0.0378089	0.0701025	0.539338	0.589654	0.999332
ENSMUSG00000050379	Sept6	X	36911326	36991794	-	9882	1961.97	-0.0522008	0.0919203	-0.567893	0.570108	0.999332
ENSMUSG00000026977	March7	2	60209887	60250676	+	10391	5655.52	0.0884049	0.0566217	1.56133	0.118447	0.999332
ENSMUSG00000001833	Sept7	9	25252439	25308571	+	2538	7626.27	-0.0470885	0.0742246	-0.634406	0.525816	0.999332
[truncated: 37,023 more rows]

## Sheet: GO enrichment
Category	Subcategory	Subcategory alternative name	# expected genes	# observed genes	p-value (fdr)
[truncated: 179 more rows]

[truncated: 2 more sheets: VR expression estimates, VR DE analysis]
